# Supplementary material for: Circulating microRNA Profiles for Premature Cardiovascular Death in Patients with Kidney Failure with Replacement Therapy
Source: J Clin Med. 2023 Jul 30;12(15):5010. doi: 10.3390/jcm12155010 (PMC10419472; doi:10.3390/jcm12155010)
Supplement: Supplementary file 1 [file jcm-12-05010-s001.zip › Supplementary Table S1.xlsx]

## Sheet: All miRNAs
	baseMean	log2FoldChange	lfcSE	pvalue	padj
miR-423-5p	237337	1.34e-06	0.00144266	0.781441	0.965571
miR-122-5p	52757.2	0.465924	0.592655	0.00757108	0.421915
miR-486-5p	46692.7	-1.53e-06	0.00144267	0.707049	0.965571
miR-148a-3p	40601.8	5.44e-06	0.00144264	0.427904	0.965571
miR-151a-3p	37053.9	3.73e-06	0.00144263	0.580945	0.965571
let-7i-5p	32819.7	-9.11e-06	0.00144261	0.282891	0.965571
miR-320a-3p	28752.9	2.85e-06	0.00144268	0.366521	0.965571
miR-21-5p	27711.7	0.000945814	0.00166521	0.493241	0.965571
miR-451a-5p	20586.9	-0.000390007	0.00147076	0.761788	0.965571
miR-30d-5p	15191.6	1.73e-06	0.00144259	0.846314	0.965571
let-7b-5p	13885.4	0.000427509	0.00147683	0.326189	0.965571
miR-320b-1-3p	13343.1	7.42e-05	0.00144364	0.0233107	0.621282
miR-26a-5p	10319.1	-0.000304879	0.00145937	0.533852	0.965571
miR-22-3p	9234.08	0.00039666	0.00147177	0.903684	0.976999
miR-92a-3p	7184.74	-1.05e-06	0.00144264	0.864982	0.967581
miR-1307-3p	6386.16	3.56e-07	0.00144268	0.918376	0.98009
miR-629-5p	6176.2	-0.000215553	0.00145089	0.873051	0.969542
miR-126-3p	5906.69	0.000675651	0.001538	0.776615	0.965571
miR-320c-1-3p	5587.47	5.03e-06	0.00144269	0.476179	0.965571
miR-143-3p	5186.1	-5.25e-05	0.00144313	0.2547	0.965571
miR-26a-2-5p	4877.97	0.00123552	0.00193082	0.768208	0.965571
miR-146a-5p	4586	1.14e-06	0.00144264	0.657349	0.965571
miR-92a-1-3p	4463.2	-5.69e-05	0.00144321	0.711173	0.965571
miR-25-3p	3988.17	0.000146631	0.00144637	0.826641	0.965571
miR-99a-5p	3907.73	9.66e-06	0.00144268	0.0313671	0.622354
let-7a-2-5p	3777.01	3.39e-06	0.00144266	0.529771	0.965571
let-7f-5p	3749.56	-5.67e-05	0.00144321	0.95367	0.985835
miR-423-3p	3493.96	2.7e-06	0.00144263	0.694051	0.965571
let-7a-5p	3200.73	-8.45e-05	0.00144389	0.966289	0.986216
miR-378a-3p	3132.87	0.000490873	0.00148881	0.362749	0.965571
miR-101-2-3p	3081.33	-1.07e-05	0.00144268	0.800906	0.965571
miR-10a-5p	3073.57	4.28e-05	0.00144296	0.835138	0.965571
let-7f-1-5p	3047.8	-0.000126035	0.00144542	0.966217	0.986216
miR-10b-5p	2671.28	-0.00121061	0.00190007	0.629725	0.965571
miR-744-5p	2635.67	-4.4e-05	0.00144301	0.615099	0.965571
let-7g-5p	2618.09	0.000990458	0.0016953	0.802514	0.965571
miR-409-3p	2543.1	2.69e-05	0.0014428	0.994663	0.998644
miR-134-5p	2394.97	5.97e-07	0.00144268	0.105013	0.965571
miR-128-3p	2298.69	-6.77e-06	0.00144267	0.935323	0.98009
miR-146b-5p	2264.04	7.84e-07	0.00144261	0.571891	0.965571
miR-370-3p	2212.2	-5.89e-07	0.00144269	0.812153	0.965571
miR-192-5p	2137.27	-0.000202796	0.00144993	0.656863	0.965571
miR-191-5p	2031.77	1.44e-06	0.00144261	0.858328	0.966648
miR-99b-5p	2025.11	-0.000288519	0.00145756	0.934195	0.98009
miR-584-5p	1896.99	-2.09e-05	0.00144272	0.69608	0.965571
miR-127-3p	1793.45	1.47e-05	0.00144271	0.705038	0.965571
miR-222-3p	1753.16	9.45e-07	0.00144265	0.603538	0.965571
miR-128-1-3p	1656.5	0.00012725	0.00144548	0.967714	0.986216
miR-100-5p	1576.62	-9.75e-07	0.00144268	0.793017	0.965571
let-7d-3p	1565.8	9.85e-07	0.00144267	0.738537	0.965571
miR-30e-5p	1461.77	-5.76e-06	0.00144263	0.412864	0.965571
miR-27b-3p	1441.77	1.23e-05	0.00144266	0.946292	0.984842
miR-4433b-3p	1382.3	-3.95e-06	0.00144268	0.281534	0.965571
miR-148b-3p	1371.66	-2.43e-05	0.00144272	0.195705	0.965571
miR-28-3p	1346.64	1.75e-06	0.00144263	0.965313	0.986216
miR-3615-3p	1242.88	-0.000150539	0.00144661	0.25531	0.965571
miR-24-1-3p	1157.57	-3.13e-05	0.00144278	0.374645	0.965571
miR-140-3p	1147.41	-1.17e-05	0.00144264	0.359528	0.965571
let-7f-2-5p	1119.73	-7.66e-05	0.00144368	0.244649	0.965571
miR-181a-2-5p	1087.61	2.16e-05	0.00144269	0.00567263	0.385977
miR-532-5p	899.101	-0.000155236	0.00144687	0.461281	0.965571
miR-185-5p	883.201	2.94e-06	0.00144267	0.460292	0.965571
miR-16-2-3p	880.81	1.93e-05	0.00144275	0.812698	0.965571
miR-27a-3p	858.939	-1.77e-05	0.0014427	0.419583	0.965571
miR-142-5p	857.211	-1.83e-06	0.00144267	0.511684	0.965571
miR-320c	820.637	0.000220877	0.00145131	0.539753	0.965571
miR-98-5p	782.166	-1.9e-05	0.00144272	0.730875	0.965571
miR-223-5p	748.584	1.26e-07	0.00144267	0.519372	0.965571
let-7c-5p	711.969	2.04e-05	0.00144275	0.439362	0.965571
miR-186-5p	683.988	1.45e-05	0.00144269	0.563165	0.965571
miR-24-3p	677.561	3.1e-05	0.00144282	0.666888	0.965571
miR-361-3p	673.528	2.23e-05	0.00144274	0.725211	0.965571
miR-30a-5p	623.275	9.12e-06	0.00144266	0.175349	0.965571
miR-340-5p	622.539	-4.39e-06	0.00144267	0.463362	0.965571
miR-139-3p	609.381	-1e-06	0.00144267	0.81613	0.965571
miR-106b-3p	603.914	-2.02e-06	0.00144264	0.792352	0.965571
miR-152-3p	598.043	1.06e-05	0.00144265	0.391633	0.965571
miR-221-3p	596.877	-4.55e-06	0.00144266	0.4384	0.965571
miR-125a-5p	591.073	0.000120768	0.00144521	0.34303	0.965571
miR-486-2-5p	576.186	-8.9e-05	0.00144404	0.442356	0.965571
miR-199a-2-3p	567.023	6.59e-08	0.00144267	0.989153	0.99565
miR-381-3p	558.309	-3.55e-06	0.00144268	0.292867	0.965571
miR-199a-5p	546.689	3.34e-05	0.00144284	0.929468	0.98009
miR-500a-3p	511.042	-1.22e-07	0.00144268	0.695017	0.965571
miR-382-5p	495.078	-8.02e-07	0.00144268	0.456605	0.965571
miR-328-3p	435.077	-5.56e-07	0.00144267	0.633444	0.965571
miR-363-3p	415.83	1.79e-06	0.00144268	0.771756	0.965571
miR-193a-5p	414.219	1.1e-05	0.00144271	0.169105	0.965571
miR-107-3p	403.594	-4.49e-06	0.00144268	0.299975	0.965571
miR-26b-5p	396.677	2.15e-06	0.00144267	0.782978	0.965571
miR-101-3p	393.719	-6.15e-06	0.00144267	0.250658	0.965571
miR-30e-3p	393.058	1.39e-05	0.0014427	0.72152	0.965571
let-7d-5p	381.178	-7.39e-05	0.00144362	0.24431	0.965571
miR-7-5p	341.177	-2.6e-05	0.00144278	0.587242	0.965571
miR-224-5p	320.565	2.56e-06	0.00144268	0.366995	0.965571
miR-3615	317.104	1.05e-05	0.00144268	0.108524	0.965571
miR-142-3p	309.802	-1.08e-06	0.00144268	0.761166	0.965571
miR-1908-5p	307.706	1.61e-06	0.00144267	0.530431	0.965571
miR-485-5p	299.13	-5.07e-07	0.00144268	0.808775	0.965571
miR-148a-5p	287.681	-1.97e-06	0.00144268	0.496903	0.965571
miR-425-5p	281.583	1.02e-05	0.00144268	0.0409556	0.678534
miR-320d-1-3p	280.704	1.09e-06	0.00144268	0.744951	0.965571
miR-576-3p	275.987	-1.06e-05	0.00144269	0.680412	0.965571
miR-181a-5p	271.226	5.5e-06	0.00144268	0.160901	0.965571
miR-342-5p	261.887	2.79e-05	0.00144279	0.0641649	0.855067
miR-7-3-5p	250.879	-5.41e-06	0.00144267	0.321967	0.965571
miR-1301-3p	248.318	-1.24e-05	0.00144269	0.582552	0.965571
miR-103a-3p	245.962	1.5e-07	0.00144267	0.519694	0.965571
miR-1180-3p	235.923	1.62e-06	0.00144268	0.584778	0.965571
miR-139-5p	228.196	4.69e-06	0.00144268	0.209024	0.965571
miR-941	223.503	4.37e-06	0.00144267	0.859608	0.966648
miR-4446-3p	217.457	1.15e-06	0.00144268	0.755922	0.965571
miR-2110-5p	211.36	4.71e-06	0.00144267	0.210131	0.965571
miR-29a-3p	210.616	2e-06	0.00144268	0.679788	0.965571
miR-484-5p	210.318	1.59e-06	0.00144268	0.224775	0.965571
miR-432-5p	208.592	-3.62e-06	0.00144269	0.521832	0.965571
miR-941-5-3p	204.059	7.3e-06	0.00144268	0.419076	0.965571
miR-11400-5p	204.028	-5.42e-06	0.00144268	0.147078	0.965571
miR-1246-5p	202.611	-3.6e-06	0.00144268	0.467779	0.965571
miR-199a-2-5p	200.496	-4.5e-05	0.00144301	0.315779	0.965571
miR-1843-5p	195.318	-9.63e-06	0.00144269	0.750177	0.965571
miR-330-3p	185.293	-8.93e-07	0.00144267	0.850585	0.965571
miR-182-5p	181.383	2.68e-06	0.00144269	0.414633	0.965571
miR-126-5p	181.353	-1.28e-05	0.0014427	0.837319	0.965571
miR-125b-2-5p	180.727	9.61e-07	0.00144268	0.291141	0.965571
miR-379-5p	171.145	-6.57e-07	0.00144268	0.837054	0.965571
miR-378d-1-3p	165.825	8.19e-07	0.00144269	0.746521	0.965571
miR-1299-3p	161.093	-2.29e-06	0.00144269	0.795207	0.965571
miR-30c-1-5p	158.654	-8.29e-06	0.00144268	0.800479	0.965571
miR-4508-5p	157.615	-1.35e-07	0.00144268	0.949497	0.984842
miR-378i-5p	156.16	2.01e-06	0.00144267	0.650753	0.965571
miR-144-3p	151.172	8.38e-07	0.00144268	0.758535	0.965571
let-7e-5p	150.76	8.21e-08	0.00144267	0.593793	0.965571
miR-543	146.821	1.06e-06	0.00144268	0.693469	0.965571
miR-320d	144.99	1.29e-06	0.00144268	0.681045	0.965571
miR-483-5p	143.354	1.88e-06	0.00144268	0.66419	0.965571
miR-654-5p	142.114	-1.27e-05	0.00144271	0.135495	0.965571
miR-183-5p	138.561	2.48e-06	0.00144269	0.565749	0.965571
miR-625-3p	138.48	1.47e-06	0.00144268	0.68292	0.965571
miR-375-3p	134.171	-5.26e-06	0.00144269	0.219495	0.965571
miR-103a-1-3p	134.037	1.96e-05	0.00144273	0.620668	0.965571
miR-433-3p	131.486	-6.98e-06	0.00144269	0.262321	0.965571
miR-92b-3p	128.213	2.08e-06	0.00144268	0.490974	0.965571
miR-760-3p	126.034	5.48e-06	0.00144268	0.471008	0.965571
miR-484	125.095	-5.03e-06	0.00144269	0.57873	0.965571
miR-769-5p	123.096	-3.54e-06	0.00144268	0.331862	0.965571
miR-543-3p	120.046	2.78e-05	0.00144282	0.538902	0.965571
miR-92b-5p	119.626	2.02e-06	0.00144268	0.521069	0.965571
miR-194-1-5p	118.473	-1.58e-06	0.00144268	0.666155	0.965571
miR-22-5p	114.182	4.45e-07	0.00144268	0.881579	0.970389
miR-30a-3p	114.155	-4.35e-06	0.00144268	0.217254	0.965571
miR-671-3p	112.171	-2.37e-06	0.00144268	0.54899	0.965571
miR-424-3p	110.303	8.75e-06	0.00144269	0.82716	0.965571
miR-181a-2-3p	109.908	-1.72e-06	0.00144267	0.623355	0.965571
miR-339-3p	105.452	-3.3e-06	0.00144268	0.1537	0.965571
miR-493-3p	104.86	3.19e-06	0.00144269	0.470081	0.965571
miR-30c-5p	103.786	-9.63e-07	0.00144266	0.847382	0.965571
miR-1299	102.496	-3.95e-06	0.00144269	0.540622	0.965571
miR-181b-1-5p	101.082	-0.000208085	0.00145031	0.721048	0.965571
miR-1290-3p	100.854	-1.78e-05	0.00144273	0.483728	0.965571
miR-16-1-5p	99.0806	4.02e-07	0.00144268	0.895364	0.97143
miR-128-2-3p	98.0082	2.01e-06	0.00144268	0.596537	0.965571
miR-1-3p	96.347	1.66e-06	0.00144269	0.511323	0.965571
miR-664-5p	94.5259	2.81e-06	0.00144268	0.474023	0.965571
miR-378h-5p	94.5133	-3e-06	0.00144269	0.0862869	0.944883
miR-99b-3p	93.5993	2.39e-05	0.00144277	0.802261	0.965571
miR-6842-3p	92.9685	2.51e-06	0.00144268	0.478822	0.965571
miR-4665-5p	91.5724	7.63e-07	0.00144269	0.531758	0.965571
miR-1273h-3p	91.5098	-3.5e-06	0.00144268	0.324455	0.965571
miR-323b-3p	91.3967	-7.28e-06	0.00144269	0.976263	0.988618
miR-501-3p	90.0133	-3.28e-06	0.00144267	0.443422	0.965571
miR-335-3p	88.1178	-1.04e-06	0.00144268	0.706306	0.965571
miR-206-3p	84.0744	6.98e-06	0.0014427	0.695432	0.965571
miR-23a-3p	83.8333	-7.26e-06	0.00144269	0.588389	0.965571
miR-30d-3p	83.7786	4.74e-08	0.00144268	0.968836	0.986216
miR-215-5p	83.2198	-7.6e-06	0.00144269	0.128097	0.965571
miR-93-5p	82.5902	-2.42e-06	0.00144268	0.351186	0.965571
miR-223-3p	80.9252	1.44e-06	0.00144268	0.486948	0.965571
miR-1224-5p	79.4854	4.73e-06	0.00144269	0.516178	0.965571
miR-486-3p	78.9971	-1.1e-06	0.00144269	0.686775	0.965571
miR-145-3p	77.9287	2.1e-06	0.00144268	0.443677	0.965571
miR-193b-5p	77.07	-2.52e-06	0.00144268	0.0861688	0.944883
miR-130b-5p	75.6639	1.88e-06	0.00144268	0.498778	0.965571
miR-2110	73.6839	-3.93e-06	0.00144268	0.236943	0.965571
miR-185-3p	73.2812	-2.06e-06	0.00144268	0.480196	0.965571
miR-150-5p	72.6083	2.24e-06	0.00144268	0.733872	0.965571
miR-654-3p	72.3851	6.08e-06	0.00144269	0.899192	0.97386
miR-181d-5p	72.2441	3.14e-06	0.00144267	0.660432	0.965571
miR-155-5p	72.1399	8.75e-07	0.00144268	0.743969	0.965571
miR-150-3p	67.9704	-1.83e-05	0.00144274	0.424086	0.965571
miR-23b-3p	67.8156	0.595141	0.556762	0.00387369	0.385977
miR-28-5p	62.8203	-6.56e-06	0.00144269	0.680163	0.965571
miR-210-3p	61.8533	-7.36e-07	0.00144269	0.389637	0.965571
miR-877-5p	61.4883	-5.94e-07	0.00144268	0.827198	0.965571
miR-1285-1-3p	59.1754	1.28e-06	0.00144268	0.653927	0.965571
miR-20a-5p	59.149	-2.11e-07	0.00144268	0.94826	0.984842
miR-452-5p	57.6447	3.51e-06	0.00144269	0.123344	0.965571
miR-15b-5p	57.2481	6.06e-06	0.00144269	0.161574	0.965571
miR-589-5p	56.7013	1.25e-06	0.00144268	0.721373	0.965571
miR-199b-3p	56.3777	2.42e-06	0.00144269	0.373225	0.965571
miR-323a-3p	55.5378	1.46e-06	0.00144269	0.857722	0.966648
miR-4732-3p	54.8753	1.43e-06	0.00144268	0.623457	0.965571
miR-23a-5p	54.0312	1.51e-06	0.00144269	0.309162	0.965571
miR-17-5p	53.0936	-8.58e-07	0.00144268	0.73874	0.965571
miR-1-2-3p	52.0375	-6.39e-06	0.00144269	0.656596	0.965571
miR-320e-3p	52.0179	4.75e-06	0.00144269	0.0953769	0.965571
miR-133a-1-3p	51.5902	1.58e-06	0.00144269	0.575737	0.965571
miR-6734-5p	49.9202	1.91e-06	0.00144269	0.421097	0.965571
miR-2355-3p	49.6367	-3.96e-06	0.00144269	0.126566	0.965571
miR-652-3p	49.3569	-4.48e-06	0.00144269	0.155578	0.965571
miR-1307-5p	48.643	2.12e-06	0.00144269	0.527008	0.965571
miR-493-5p	47.9737	1.82e-06	0.00144269	0.452371	0.965571
miR-10399-3p	47.9594	-5.6e-08	0.00144268	0.995386	0.998644
miR-338-5p	47.3879	-3.91e-06	0.00144269	0.123698	0.965571
miR-6741-5p	46.6844	1.36e-07	0.00144269	0.690232	0.965571
miR-766-5p	46.0027	3.91e-06	0.00144268	0.231362	0.965571
miR-4732-5p	45.0648	8.58e-06	0.0014427	0.456855	0.965571
miR-378c-5p	43.861	-3.46e-06	0.00144269	0.122749	0.965571
miR-3138-3p	42.4817	1.85e-06	0.00144268	0.747135	0.965571
miR-11400	42.4423	1.78e-06	0.00144269	0.75805	0.965571
miR-296-3p	42.3269	3.2e-07	0.00144269	0.849955	0.965571
miR-6515-5p	41.4225	1.85e-06	0.00144269	0.261854	0.965571
miR-1228-5p	41.2612	3.86e-07	0.00144269	0.874114	0.969542
miR-425-3p	41.0535	1.29e-06	0.00144268	0.752323	0.965571
miR-7706-3p	40.9994	3.53e-06	0.00144268	0.266647	0.965571
miR-1306-3p	40.9676	5.69e-06	0.00144269	0.0148551	0.535656
miR-19a-3p	40.1272	1.74e-06	0.00144268	0.581297	0.965571
miR-27a-5p	39.2308	4.9e-06	0.00144269	0.299174	0.965571
miR-4669-3p	38.54	-3.33e-07	0.00144269	0.97002	0.986216
miR-206	37.7151	2.34e-06	0.00144269	0.141809	0.965571
miR-191-3p	37.2036	1.35e-06	0.00144269	0.531698	0.965571
miR-345-5p	36.9654	9.02e-06	0.0014427	0.00629653	0.385977
miR-200b-3p	36.8935	7.95e-06	0.0014427	0.834225	0.965571
miR-136-5p	36.7898	-2.31e-06	0.00144269	0.229373	0.965571
miR-4433b-5p	36.7388	4.82e-08	0.00144268	0.970127	0.986216
miR-145-5p	36.586	-2.43e-07	0.00144269	0.570029	0.965571
let-7a-3p	36.3854	-3.76e-06	0.00144269	0.255132	0.965571
miR-889-3p	36.3007	-1.52e-06	0.00144269	0.489297	0.965571
miR-24-2-5p	35.2448	8.44e-07	0.00144268	0.783396	0.965571
miR-320b-2-3p	35.006	1.11061	0.701617	0.114064	0.965571
miR-330-5p	34.9503	-5.35e-06	0.00144269	0.12042	0.965571
miR-92a-2-3p	34.7198	-1.51e-06	0.00144268	0.539821	0.965571
miR-3158-2-3p	34.6789	9.22e-08	0.00144269	0.643086	0.965571
miR-25-5p	34.5241	1.99e-06	0.00144268	0.542684	0.965571
miR-335-5p	33.5586	-4.01e-07	0.00144268	0.920957	0.98009
miR-12136-5p	33.0076	6.92e-07	0.00144269	0.751271	0.965571
miR-32-5p	32.9156	3.65e-06	0.00144269	0.202128	0.965571
miR-4429-5p	31.6568	2.65e-06	0.00144269	0.345595	0.965571
miR-340-3p	31.0409	-1.04e-06	0.00144269	0.649531	0.965571
miR-21-3p	30.7419	-1.23e-06	0.00144269	0.598081	0.965571
let-7a-3-3p	30.1658	1.6e-06	0.00144269	0.505208	0.965571
miR-221-5p	30.0686	-2.22e-06	0.00144269	0.427121	0.965571
miR-140-5p	28.5571	-3.09e-06	0.00144268	0.29469	0.965571
miR-3613-5p	27.9545	-4.16e-07	0.00144269	0.838331	0.965571
miR-181a-1-3p	27.7785	2.71e-06	0.00144269	0.33024	0.965571
miR-5187-5p	27.1105	1.77e-06	0.00144269	0.405211	0.965571
miR-11401-5p	26.7202	-3.02e-06	0.00144269	0.0954975	0.965571
miR-451a	26.5893	5.35e-06	0.00144269	0.0140809	0.535656
miR-3180-3-3p	26.4352	-1.82e-07	0.00144269	0.874644	0.969542
miR-3177-3p	26.3423	-3.17e-06	0.00144269	0.205234	0.965571
miR-19b-2-3p	26.2952	-1.24e-06	0.00144268	0.678164	0.965571
miR-503-5p	25.7095	2.08e-06	0.00144269	0.466567	0.965571
miR-1468-5p	25.645	1.8e-06	0.00144269	0.424631	0.965571
miR-548o-3p	25.5711	-2.14e-06	0.00144268	0.95282	0.985835
miR-146b-3p	25.4841	-1.99e-07	0.00144269	0.0680397	0.881986
miR-127-5p	25.4194	-2.52e-06	0.00144269	0.577166	0.965571
miR-495-3p	24.8903	2.15e-06	0.00144269	0.364868	0.965571
miR-125a-3p	24.8558	-3.95e-06	0.00144269	0.123449	0.965571
miR-320b	24.6077	-1e-06	0.00144268	0.155311	0.965571
miR-10527-5p	24.3134	3.6e-06	0.00144269	0.13471	0.965571
miR-200c-3p	24.2337	4.74e-06	0.00144269	0.127164	0.965571
miR-1287-5p	23.9469	-9.73e-06	0.0014427	0.00527508	0.385977
miR-628-3p	23.1202	1.56e-06	0.00144269	0.499866	0.965571
miR-651-5p	23.1126	-4.67e-06	0.00144269	0.931856	0.98009
miR-326	22.9682	-4.2e-07	0.00144269	0.846268	0.965571
miR-129-1-5p	22.9113	1.32448	0.425916	7.85e-05	0.0240584
miR-3120-5p	22.8046	-5e-06	0.00144269	0.190773	0.965571
miR-6852-5p	22.587	-3.42e-06	0.00144269	0.230496	0.965571
miR-6815-5p	22.5775	3.24e-07	0.00144268	0.932645	0.98009
miR-1843-3p	22.5657	5.24e-06	0.00144269	0.0297085	0.622354
miR-2110-3p	22.0693	-1.55e-06	0.00144269	0.556893	0.965571
miR-939-5p	22.0262	3.83e-06	0.00144269	0.127551	0.965571
miR-339-5p	21.4946	-8.9e-08	0.00144269	0.92782	0.98009
miR-4466-5p	21.4606	-1.59e-06	0.00144269	0.466551	0.965571
miR-4488-5p	21.2578	-4.57e-06	0.00144269	0.0333571	0.622354
miR-130b-3p	21.1963	9.43e-08	0.00144268	0.87246	0.969542
miR-3913-2-5p	20.8259	-3.31e-07	0.00144269	0.868175	0.969383
miR-16-5p	19.6327	-6.74e-07	0.00144269	0.391977	0.965571
miR-374a-5p	19.4227	-3.23e-07	0.00144269	0.915361	0.98009
miR-1304-5p	18.458	-3.48e-07	0.00144269	0.524642	0.965571
miR-4646-5p	18.1766	-1.01e-06	0.00144269	0.527392	0.965571
miR-1294-5p	17.9152	2.93e-06	0.00144269	0.222325	0.965571
miR-3198	17.8454	2.84e-06	0.00144269	0.0878603	0.944883
miR-7854-3p	17.8057	-1.14e-06	0.00144268	0.468423	0.965571
miR-411-5p	17.6701	-1.23e-06	0.00144269	0.576698	0.965571
miR-30b-5p	17.6573	2.87e-06	0.00144269	0.0871748	0.944883
miR-136-3p	17.3591	1.61e-06	0.00144269	0.763456	0.965571
miR-326-3p	17.1407	-2.64e-06	0.00144268	0.354201	0.965571
miR-130a-3p	17.0792	4.77e-07	0.00144268	0.886093	0.970389
miR-95-3p	17.0366	-1.14e-06	0.00144269	0.613726	0.965571
miR-4443-5p	16.9473	4.13e-07	0.00144269	0.599541	0.965571
miR-1304-3p	16.8608	-2.49e-06	0.00144269	0.316084	0.965571
miR-106b-5p	16.4857	-3.35e-06	0.00144269	0.632156	0.965571
miR-3120-3p	16.3617	-4.68e-07	0.00144269	0.0824195	0.944883
miR-151a-5p	16.1304	-3.18e-06	0.00144269	0.209644	0.965571
miR-3605-5p	15.8422	1.59e-06	0.00144268	0.645585	0.965571
miR-582-3p	15.7374	-3.64e-06	0.00144269	0.036154	0.622354
miR-1292-5p	15.5833	4.67e-06	0.00144269	0.0507836	0.759277
miR-26b-3p	15.2672	-1.82e-06	0.00144269	0.295521	0.965571
miR-378g-5p	15.0093	-2.99e-06	0.00144269	0.108065	0.965571
miR-4746-5p	14.7739	-4.26e-07	0.00144269	0.891529	0.97143
let-7b-3p	14.5983	-6.68e-07	0.00144269	0.70799	0.965571
miR-505-5p	14.5507	5.96e-07	0.00144269	0.772696	0.965571
miR-1246	14.4908	-1.29e-06	0.00144269	0.330074	0.965571
miR-27b-5p	14.4725	2.62e-07	0.00144269	0.941166	0.981181
miR-451a-3p	14.4214	1.63e-06	0.00144269	0.415706	0.965571
miR-542-3p	14.4192	-1.67e-06	0.00144269	0.515848	0.965571
miR-1260a-5p	14.3779	9.29e-06	0.0014427	0.0471214	0.740651
miR-4738-3p	14.247	3.01e-06	0.00144269	0.146006	0.965571
miR-125b-2-3p	14.1976	-1.01e-06	0.00144269	0.628906	0.965571
miR-3960-3p	14.1232	5.84e-07	0.00144269	0.80008	0.965571
miR-421-3p	14.0805	2.23e-06	0.00144269	0.552791	0.965571
let-7f-2-3p	13.9955	1.35e-06	0.00144268	0.49655	0.965571
miR-199b-5p	13.8068	5.12e-06	0.0014427	0.474034	0.965571
miR-5189-5p	13.7079	-3.61e-07	0.00144269	0.811251	0.965571
miR-129-5p	13.2763	5.71e-06	0.00144269	0.0270868	0.622354
miR-548j-5p	13.2265	-5.66e-08	0.00144269	0.886489	0.970389
miR-184-3p	13.156	-1.91e-06	0.00144269	0.346103	0.965571
miR-15a-5p	12.8748	1.21e-06	0.00144269	0.0906191	0.95775
miR-30b-3p	12.8645	4.92e-06	0.00144269	0.619632	0.965571
miR-660-5p	12.8074	-8.32e-08	0.00144269	0.998735	0.998735
miR-548e-3p	12.6314	-1.26e-06	0.00144269	0.613532	0.965571
miR-450b-5p	12.4896	-1.02e-06	0.00144269	0.394912	0.965571
miR-15b-3p	12.2917	5.28e-08	0.00144269	0.982447	0.992158
miR-30c-1-3p	12.2577	-4.3e-06	0.00144269	0.0543118	0.774259
miR-6877-5p	12.1814	-1.78e-06	0.00144269	0.914994	0.98009
miR-6852-3p	11.9218	-9.27e-07	0.00144269	0.715259	0.965571
miR-29b-1-3p	11.852	2.08e-06	0.00144269	0.405084	0.965571
miR-490-3p	11.8049	-3.87e-07	0.00144269	0.337481	0.965571
miR-942-5p	11.6654	-1.75e-06	0.00144269	0.412288	0.965571
miR-450a-1-5p	11.6613	-8.53e-07	0.00144269	0.711847	0.965571
miR-4516-5p	11.5709	-1.26e-06	0.00144269	0.774163	0.965571
miR-6884-5p	11.5578	-6e-07	0.00144269	0.778812	0.965571
miR-6862-2-5p	11.5478	1.23e-06	0.00144269	0.581348	0.965571
miR-3064-5p	11.5002	-9.51e-07	0.00144269	0.924509	0.98009
miR-550a-1-5p	11.2946	6.88e-07	0.00144269	0.736986	0.965571
miR-374a-3p	11.2799	6.64e-07	0.00144269	0.252744	0.965571
miR-760	11.2603	-7.21e-07	0.00144268	0.77828	0.965571
miR-23b-5p	11.2588	-2.79e-07	0.00144269	0.415035	0.965571
miR-3605-3p	11.1987	-1.18e-07	0.00144269	0.860995	0.966648
miR-141-3p	11.149	-1.4e-06	0.00144269	0.583874	0.965571
miR-3928-3p	10.9899	-5.04e-06	0.0014427	0.0128392	0.535656
miR-3187-3p	10.8559	-1.83e-06	0.00144269	0.369109	0.965571
miR-195-3p	10.8399	4.5e-06	0.00144269	0.801439	0.965571
miR-4326-5p	10.7589	-9.1e-08	0.00144269	0.937892	0.981106
miR-6866-5p	10.7278	1.42e-06	0.00144269	0.389462	0.965571
miR-3198-2-3p	10.4568	1.75e-06	0.00144269	0.0484313	0.74221
miR-6805-5p	10.4238	1.61e-06	0.00144269	0.450607	0.965571
miR-197-3p	10.3574	-1.96e-06	0.00144269	0.165394	0.965571
miR-4433a-3p	10.3375	-3.03e-06	0.00144268	0.145883	0.965571
miR-3679-5p	10.2651	-1.53e-07	0.00144269	0.932274	0.98009
miR-1273h-5p	10.1727	8.32e-07	0.00144269	0.367757	0.965571
miR-4497-5p	10.1614	1.63e-06	0.00144269	0.498613	0.965571
miR-374b-5p	10.1374	9.95e-07	0.00144269	0.163546	0.965571
miR-181b-5p	10.0865	3.53e-06	0.00144269	0.0735762	0.884357
miR-125b-5p	10.0762	-5.87e-06	0.00144269	0.962127	0.986216
miR-323a-5p	9.9583	-8.44e-07	0.00144269	0.587511	0.965571
miR-1343-3p	9.88294	9.23e-07	0.00144269	0.712103	0.965571
miR-6843-3p	9.82521	-2.13e-06	0.00144269	0.206931	0.965571
miR-874-3p	9.77381	3.3e-07	0.00144269	0.669354	0.965571
miR-7976-5p	9.76921	2.07e-06	0.00144269	0.231142	0.965571
miR-1260b-5p	9.69141	-1.29e-06	0.00144269	0.554025	0.965571
miR-511-5p	9.5606	-1.26e-06	0.00144269	0.0690626	0.881986
miR-499a-5p	9.2635	-2.17e-06	0.00144269	0.215132	0.965571
miR-1288-3p	9.20538	1.23e-06	0.00144269	0.627728	0.965571
miR-378f-3p	9.14558	2.68e-06	0.00144268	0.476126	0.965571
miR-10b-3p	9.1241	3.53e-07	0.00144269	0.987687	0.99565
miR-342-3p	9.05707	-8.7e-05	0.00144401	0.0965673	0.965571
miR-144-5p	9.00738	4.09e-06	0.00144269	0.30582	0.965571
miR-1285-1-5p	8.99967	-6.34e-07	0.00144269	0.76142	0.965571
miR-7849-3p	8.83945	-2.08e-06	0.00144269	0.222753	0.965571
miR-320d-2-3p	8.71945	-4.04e-06	0.00144269	0.201328	0.965571
miR-361-5p	8.70957	2.9e-06	0.00144269	0.693333	0.965571
miR-4488	8.65544	-4.45e-07	0.00144269	0.344356	0.965571
miR-411-3p	8.57231	-8e-07	0.00144269	0.227928	0.965571
miR-181c-3p	8.5665	-5.15e-06	0.0014427	0.00291953	0.385977
miR-5010-5p	8.45342	7.7e-07	0.00144269	0.758495	0.965571
miR-4647-5p	8.45185	4.88e-07	0.00144269	0.340185	0.965571
miR-708-3p	8.33704	2.05e-06	0.00144269	0.127029	0.965571
miR-324-3p	8.15505	2.16e-07	0.00144269	0.966665	0.986216
miR-125b-1-3p	8.10848	2.38951	0.966223	0.00498122	0.385977
miR-30c-2-3p	8.05711	-8.72e-07	0.00144269	0.626797	0.965571
miR-412-5p	8.03964	-2.42e-07	0.00144269	0.862786	0.966888
miR-4750-5p	8.03917	-8.24e-07	0.00144269	0.662439	0.965571
miR-548av-3p	7.84033	-3.15e-06	0.00144269	0.0230598	0.621282
miR-29c-3p	7.80696	-2e-07	0.00144269	0.205072	0.965571
miR-3665-5p	7.76924	3.45e-06	0.00144269	0.0341914	0.622354
miR-219a-1-3p	7.70719	3.66e-06	0.00144269	0.0345786	0.622354
miR-548j-3p	7.65046	3.7e-07	0.00144269	0.893029	0.97143
miR-10399-5p	7.64015	2.2e-06	0.00144269	0.326106	0.965571
miR-4745-5p	7.6387	1.07e-06	0.00144269	0.576964	0.965571
miR-23c-3p	7.3224	-7.05e-07	0.00144269	0.630387	0.965571
miR-532-3p	7.28933	1.88e-06	0.00144269	0.387441	0.965571
miR-431-5p	7.17568	-2.09e-06	0.00144269	0.180451	0.965571
miR-331-3p	7.12622	4.58e-07	0.00144269	0.960728	0.986216
miR-574-3p	7.02521	1.12e-06	0.00144269	0.00221095	0.385977
miR-6747-3p	6.91632	-1.94e-06	0.00144269	0.265415	0.965571
miR-641-5p	6.83756	-4.4e-07	0.00144269	0.804974	0.965571
miR-455-5p	6.70781	1.35e-06	0.00144269	0.680094	0.965571
miR-7110-5p	6.55582	1.22e-06	0.00144269	0.411665	0.965571
miR-204-3p	6.55368	4.26e-06	0.00144269	0.689447	0.965571
miR-1843	6.52932	-1.9e-07	0.00144268	0.926826	0.98009
miR-1538-3p	6.44002	3.15e-07	0.00144269	0.885424	0.970389
miR-410-3p	6.42058	-1.95e-06	0.00144269	0.282976	0.965571
miR-194-5p	6.40391	1.79e-06	0.00144269	0.33468	0.965571
miR-11401	6.37912	-1.68e-06	0.00144269	0.455085	0.965571
let-7a-1-5p	6.34684	2.99e-06	0.00144269	0.573575	0.965571
miR-4667-5p	6.31938	2.19e-06	0.00144269	6.94e-05	0.0240584
miR-505-3p	6.29357	1.77e-06	0.00144269	0.736194	0.965571
miR-331-5p	6.28502	7.93e-08	0.00144269	0.885233	0.970389
miR-485-3p	6.27967	5.25e-07	0.00144269	0.625093	0.965571
miR-3614-5p	6.14213	1.06e-06	0.00144269	0.523355	0.965571
miR-1185-1-3p	6.09769	-1.96e-06	0.00144269	0.173845	0.965571
miR-369-3p	6.09143	3.29e-06	0.00144269	0.0200368	0.614127
miR-548d-1-5p	5.93675	6.11e-06	0.00144269	0.734315	0.965571
miR-6772-3p	5.92981	-2.09e-06	0.00144269	0.0596691	0.812825
miR-10a-3p	5.71104	1.45e-06	0.00144269	0.395528	0.965571
miR-146a-3p	5.67309	-1.06e-06	0.00144269	0.43728	0.965571
miR-758-3p	5.66406	-1.01e-06	0.00144269	0.406	0.965571
miR-3922-3p	5.52415	2.55e-06	0.00144269	0.843876	0.965571
miR-378d	5.47462	2.93e-06	0.00144269	0.137544	0.965571
miR-3976-5p	5.45734	8.07e-07	0.00144269	0.719539	0.965571
miR-148b-5p	5.42634	1.67e-06	0.00144269	0.429678	0.965571
miR-200a-3p	5.36093	-2.24e-06	0.00144269	0.657428	0.965571
miR-3074-5p	5.31812	2.03e-06	0.00144269	0.478233	0.965571
miR-664b-5p	5.3092	3.06e-06	0.00144269	0.152166	0.965571
miR-873-5p	5.30196	-9.94e-08	0.00144269	0.168687	0.965571
miR-4677-3p	5.15579	4.28e-06	0.00144269	0.0165278	0.562862
miR-607-3p	5.12216	3.14e-06	0.00144269	0.0365493	0.622354
miR-4533-5p	5.09934	-1.13e-06	0.00144269	0.332377	0.965571
miR-550a-3-5p	5.05875	7.2e-07	0.00144269	0.804921	0.965571
miR-500b-3p	5.05641	2.96485	0.332555	0.0263859	0.622354
miR-4301-5p	5.01408	-8.44e-07	0.00144269	0.199677	0.965571
miR-4470-3p	4.98386	-1.32e-06	0.00144269	0.615364	0.965571
miR-218-2-5p	4.98332	-4.21e-06	0.0014427	0.0131854	0.535656
miR-1284-5p	4.97837	1.06e-06	0.00144269	0.594687	0.965571
miR-19b-3p	4.97314	2.56e-06	0.00144269	0.391888	0.965571
miR-1294	4.93334	4.87e-07	0.00144269	0.306254	0.965571
miR-382-3p	4.93277	-1.14e-06	0.00144269	0.833558	0.965571
miR-133a-3p	4.92885	1e-06	0.00144269	0.64191	0.965571
miR-6721-5p	4.91948	-2.54e-06	0.00144269	0.131791	0.965571
miR-151b-3p	4.79782	4.48e-06	0.00144269	0.109184	0.965571
miR-18a-3p	4.76669	-1.53e-06	0.00144269	0.333057	0.965571
miR-4444-2-3p	4.74089	9.01e-07	0.00144269	0.222642	0.965571
let-7f-1-3p	4.72425	-2.38e-06	0.00144269	0.69036	0.965571
miR-6741-3p	4.71892	1.86e-06	0.00144269	0.273343	0.965571
miR-1976-3p	4.63514	-1.66812	0.665987	0.106265	0.965571
miR-101-1-3p	4.61975	-7.73e-07	0.00144269	0.657719	0.965571
let-7i-3p	4.61594	-2.26e-07	0.00144269	0.487276	0.965571
miR-369-5p	4.59265	5.71e-07	0.00144269	0.807071	0.965571
miR-937-3p	4.53193	1.48838	0.839618	0.583506	0.965571
miR-194-2-5p	4.53173	8.33e-08	0.00144269	0.509085	0.965571
miR-4755-5p	4.51836	-2.15e-06	0.00144269	0.173737	0.965571
miR-20b-5p	4.51763	3.49e-07	0.00144269	0.88915	0.97143
miR-1303-3p	4.48269	3.36e-07	0.00144269	0.855614	0.966648
miR-548bc-3p	4.47679	-2.13e-06	0.00144269	0.299123	0.965571
miR-6780a-5p	4.41721	-1.56e-07	0.00144269	0.121799	0.965571
miR-4664-3p	4.41525	1.77e-06	0.00144269	0.207801	0.965571
miR-3168-5p	4.3749	2.35317	0.533765	0.175174	0.965571
miR-3180	4.33615	-1.61e-06	0.00144269	0.382689	0.965571
miR-5189-3p	4.27495	-1.2e-06	0.00144269	0.301058	0.965571
miR-214-3p	4.21158	-7.67e-07	0.00144269	0.142532	0.965571
miR-329-1-3p	4.18761	2.4e-06	0.00144269	0.0534267	0.774259
miR-1255a	4.16228	-2.52e-06	0.00144269	0.0447908	0.722547
miR-6837-3p	4.16182	-8.66e-07	0.00144269	0.523324	0.965571
miR-7-1-5p	4.13031	-1.37e-06	0.00144269	0.430288	0.965571
miR-642a-3p	4.11849	1.32e-07	0.00144269	0.82983	0.965571
miR-8086-3p	4.02076	-3.15e-07	0.00144269	0.849979	0.965571
miR-502-3p	4.00044	-8.17e-06	0.0014427	0.932884	0.98009
miR-1250-5p	3.96798	-1.41e-06	0.00144269	0.360129	0.965571
miR-659-5p	3.91589	3.15e-07	0.00144269	0.252733	0.965571
miR-424-5p	3.88973	-3.28e-06	0.00144269	0.0101514	0.518567
miR-4460-3p	3.88524	-1.97e-07	0.00144269	0.977242	0.988618
miR-132-5p	3.87951	-1.74e-06	0.00144269	0.326146	0.965571
miR-132-3p	3.85465	-2.24e-06	0.00144269	0.239587	0.965571
miR-548am-3p	3.81866	-2.3e-06	0.00144268	0.480997	0.965571
miR-9-5p	3.71834	5.16e-07	0.00144269	0.768487	0.965571
miR-3190-3p	3.69541	-1.63e-06	0.00144269	0.198397	0.965571
miR-3150b-3p	3.61088	1.40372	1.0532	0.00419656	0.385977
miR-4448-3p	3.60202	6.48e-07	0.00144269	0.488425	0.965571
miR-203a-3p	3.60187	-3.42e-06	0.00144269	0.10783	0.965571
miR-627-5p	3.52763	-1.42e-06	0.00144269	0.32173	0.965571
miR-1271-5p	3.49291	-7.1e-07	0.00144269	0.664662	0.965571
miR-320c-2-3p	3.44442	3.43e-06	0.00144269	0.0722482	0.884357
miR-4755-3p	3.37519	-5.52e-07	0.00144269	0.179655	0.965571
miR-454-5p	3.34601	-1.24e-06	0.00144269	0.502897	0.965571
miR-3124-5p	3.33677	-9.05e-07	0.00144269	0.570531	0.965571
miR-9-1-5p	3.29147	-4.4e-07	0.00144269	0.821675	0.965571
miR-494-3p	3.25511	-4.66e-07	0.00144269	0.759904	0.965571
miR-409-5p	3.22499	-7.16e-07	0.00144269	0.839915	0.965571
miR-6793-5p	3.20219	3.35e-06	0.00144269	0.0193377	0.614127
miR-204-5p	3.18429	1.97e-06	0.00144269	0.673758	0.965571
miR-6130-3p	3.15138	3.04e-06	0.00144268	0.360332	0.965571
miR-6516-5p	3.12497	-4.21e-08	0.00144269	0.977329	0.988618
miR-6511a-4-5p	3.09819	-2.27e-07	0.00144269	0.368264	0.965571
miR-6763-5p	3.05746	-2.51e-06	0.00144269	0.732202	0.965571
miR-548bc	2.94497	-9.2e-07	0.00144269	0.328663	0.965571
miR-6875-5p	2.94236	-3.51e-07	0.00144269	0.030832	0.622354
miR-4654-5p	2.93143	-6.55e-07	0.00144269	0.613517	0.965571
miR-1255b-5p	2.90617	1.47e-07	0.00144269	0.917715	0.98009
let-7a-3-5p	2.90368	-3.75e-06	0.00144269	0.0830183	0.944883
miR-598-3p	2.89372	8.21e-07	0.00144269	0.625069	0.965571
miR-548aq-3p	2.87619	-1.25e-06	0.00144269	0.397217	0.965571
miR-431-3p	2.81093	2.09e-06	0.00144269	0.114729	0.965571
miR-17-3p	2.80033	1.69e-06	0.00144269	0.680453	0.965571
miR-548f-1-3p	2.77688	-3.32e-07	0.00144269	0.576547	0.965571
miR-6802-5p	2.76582	-2.82e-07	0.00144269	0.939718	0.981181
miR-5100-3p	2.71972	1.04e-06	0.00144269	0.586568	0.965571
miR-363-5p	2.70522	9.83e-07	0.00144269	0.595401	0.965571
miR-3191-3p	2.66354	2.52e-06	0.00144269	0.0559452	0.779419
miR-378g	2.66243	-2.27e-06	0.00144269	0.311816	0.965571
miR-3127-5p	2.6568	5.09e-07	0.00144269	0.791977	0.965571
miR-4435	2.649	-6.18e-07	0.00144269	0.723509	0.965571
miR-4741-3p	2.55894	1.19e-06	0.00144269	0.827045	0.965571
miR-6503-3p	2.51259	2.79e-07	0.00144269	0.880706	0.970389
miR-196b-5p	2.5071	-2.33e-07	0.00144269	0.703984	0.965571
miR-147b-3p	2.46703	6.94e-07	0.00144269	0.679359	0.965571
miR-642b-3p	2.45081	-6.51e-07	0.00144269	0.578478	0.965571
miR-337-3p	2.43518	-5.95e-07	0.00144269	0.800884	0.965571
miR-487a-5p	2.43254	-7.54e-07	0.00144269	0.551535	0.965571
miR-181a-3p	2.42739	5.66e-07	0.00144269	0.816535	0.965571
miR-3691-5p	2.41832	8.85e-07	0.00144269	0.449154	0.965571
miR-548ah-3p	2.38203	-7.13e-07	0.00144269	0.700516	0.965571
miR-151b	2.35919	1.43e-06	0.00144269	0.0362321	0.622354
miR-6785-5p	2.35172	-2.24e-07	0.00144269	0.885641	0.970389
miR-96-5p	2.32795	2.04e-06	0.00144269	0.197573	0.965571
miR-4489	2.31491	9.4e-08	0.00144269	0.92856	0.98009
miR-610-5p	2.26163	-1.08e-06	0.00144269	0.562839	0.965571
miR-548z-3p	2.22321	-9.03e-08	0.00144269	0.784825	0.965571
miR-197-5p	2.2224	-4.14e-06	0.0014427	0.798099	0.965571
miR-1255b-1-5p	2.21701	1.12e-06	0.00144269	0.510525	0.965571
miR-1303-5p	2.1819	1.6e-06	0.00144269	0.510412	0.965571
miR-212-5p	2.13504	5.53e-07	0.00144269	0.472385	0.965571
miR-106a-5p	2.10287	-5.5e-07	0.00144269	0.849109	0.965571
miR-4430-3p	2.09072	-4.29e-07	0.00144269	0.726756	0.965571
miR-4661-5p	2.0878	8.44e-07	0.00144269	0.547299	0.965571
miR-92a-1-5p	2.0825	1.12e-06	0.00144269	0.324271	0.965571
miR-3173-5p	2.05329	-8.88e-07	0.00144269	0.825782	0.965571
miR-504-5p	2.02738	9.23e-07	0.00144269	0.561141	0.965571
miR-3176-3p	2.01672	-8.28e-07	0.00144269	0.664808	0.965571
miR-6826-5p	2.01502	1.62e-06	0.00144269	0.16009	0.965571
miR-7848-3p	2.01431	-1.35e-06	0.00144269	0.35667	0.965571
miR-378f	1.9833	4.64e-07	0.00144269	0.814324	0.965571
miR-581-5p	1.98279	1.51e-06	0.00144269	0.287509	0.965571
miR-6770-3-3p	1.97729	1.86e-06	0.00144269	0.170146	0.965571
miR-548i-4-5p	1.96453	-1.49e-06	0.00144269	0.296546	0.965571
miR-6842-5p	1.94503	-7.24e-07	0.00144269	0.690277	0.965571
miR-29c-5p	1.90002	2.59e-07	0.00144269	0.85492	0.966648
miR-4659b-3p	1.8931	2.5e-07	0.00144269	0.83571	0.965571
miR-6735-5p	1.87726	1.21e-07	0.00144269	0.933033	0.98009
miR-3648-2-5p	1.87098	1.87243	1.18783	0.0318793	0.622354
miR-1285-3p	1.84032	-3.23e-07	0.00144269	0.744595	0.965571
miR-380-5p	1.82089	-1.67e-06	0.00144269	0.191804	0.965571
miR-5009-5p	1.81069	-2.28e-06	0.00144269	0.142187	0.965571
miR-4668-5p	1.77318	1.14e-06	0.00144269	0.74348	0.965571
miR-195-5p	1.76012	4.88e-07	0.00144269	0.568545	0.965571
miR-378i	1.73672	3.58e-06	0.00144269	0.1472	0.965571
miR-378e-3p	1.72293	-1.11e-06	0.00144269	0.238033	0.965571
miR-574-5p	1.72192	3.08e-06	0.00144269	0.0226438	0.621282
miR-625-5p	1.72068	-7.3e-07	0.00144269	0.635475	0.965571
miR-196a-1-5p	1.69053	7.3e-07	0.00144269	0.793031	0.965571
miR-514a-3p	1.67742	6.68e-08	0.00144269	0.708523	0.965571
miR-548ay-5p	1.67655	2.14e-06	0.00144269	0.21334	0.965571
miR-3150a-5p	1.66209	6.38e-07	0.00144269	0.760349	0.965571
miR-1273c-3p	1.65839	-2.38e-06	0.00144269	0.07096	0.884357
miR-378d-2-5p	1.64646	-3.5e-07	0.00144268	0.893995	0.97143
miR-6767-5p	1.64384	-7.03e-07	0.00144269	0.489457	0.965571
miR-18a-5p	1.63821	5.55e-07	0.00144269	0.75576	0.965571
miR-6729-5p	1.62797	1.91e-06	0.00144269	0.293704	0.965571
miR-1278-3p	1.60877	-1.46e-06	0.00144269	0.998484	0.998735
miR-200a-5p	1.57444	-2.86e-06	0.00144269	0.0135449	0.535656
miR-619-5p	1.54756	-1.38e-06	0.00144269	0.700284	0.965571
miR-1277-5p	1.53074	-1.3e-06	0.00144269	0.446323	0.965571
miR-548au-5p	1.51629	7.95e-07	0.00144269	0.601924	0.965571
miR-7976	1.51374	8.32e-07	0.00144269	0.545347	0.965571
miR-1255a-5p	1.47288	-3.22e-06	0.00144269	0.035091	0.622354
miR-5010-3p	1.46115	-1.17e-06	0.00144269	0.818058	0.965571
miR-1275-5p	1.45571	-3.43e-07	0.00144269	0.133842	0.965571
miR-548u-3p	1.44799	2.34e-06	0.00144269	0.622702	0.965571
miR-181b-2-5p	1.35583	-1.01e-06	0.00144269	0.478303	0.965571
miR-421	1.32033	-1.07e-06	0.00144269	0.579636	0.965571
miR-7706	1.30017	3.35e-07	0.00144269	0.810866	0.965571
miR-548az-5p	1.29964	1.44e-06	0.00144269	0.348291	0.965571
miR-641	1.22577	9.4e-07	0.00144269	0.505561	0.965571
miR-4489-5p	1.20641	1.68e-06	0.00144269	0.34834	0.965571
miR-3196-5p	1.16522	1.98e-06	0.00144269	0.788581	0.965571
miR-4435-1-5p	1.16368	-1.68e-06	0.00144269	0.446107	0.965571
miR-548a-3-3p	1.0918	1.42e-06	0.00144269	0.475459	0.965571
miR-9985-5p	1.08312	-9.65e-07	0.00144269	0.664451	0.965571
miR-548ac-5p	1.06103	4.93e-07	0.00144269	0.745539	0.965571
miR-548ae-2-5p	1.03269	-3.03e-06	0.00144269	0.370614	0.965571
miR-4533	1.01416	5.46e-07	0.00144269	0.756571	0.965571
miR-548ag-1-5p	1.00428	1.54517	0.807708	0.63289	0.965571
miR-378b-3p	0.968723	-1.92e-06	0.00144269	0.145815	0.965571
miR-548f-3-3p	0.95791	-1.19e-06	0.00144269	0.667818	0.965571
miR-3164-5p	0.951396	9.49e-08	0.00144269	0.918027	0.98009
miR-24-1-5p	0.923722	2.44e-06	0.00144269	0.785139	0.965571
miR-605-3p	0.863453	1.92e-06	0.00144269	0.170315	0.965571
miR-451b-5p	0.814366	3.99e-07	0.00144269	0.729208	0.965571
miR-548f-5-3p	0.686204	-1.6e-06	0.00144269	0.448006	0.965571
miR-486-2-3p	0.560899	-2.17e-06	0.00144269	0.301726	0.965571
miR-548ax-3p	0.504834	-8.55e-07	0.00144269	0.6498	0.965571
miR-378e	0.249275	7.97e-07	0.00144269	0.470609	0.965571
