# Supplementary material for: Circulating microRNA Profiles for Premature Cardiovascular Death in Patients with Kidney Failure with Replacement Therapy
Source: J Clin Med. 2023 Jul 30;12(15):5010. doi: 10.3390/jcm12155010 (PMC10419472; doi:10.3390/jcm12155010)
Supplement: Supplementary file 1 [file jcm-12-05010-s001.zip › Supplementary Table S2.xlsx]

## Sheet: Sig. diff. miRNAs
	baseMean	log2FoldChange	lfcSE	pvalue	padj
miR-129-1-5p	22.9113	1.32448	0.425916	7.85e-05	0.0240584
miR-3150b-3p	3.61088	1.40372	1.0532	0.00419656	0.385977
miR-125b-1-3p	8.10848	2.38951	0.966223	0.00498122	0.385977
miR-500b-3p	5.05641	2.96485	0.332555	0.0263859	0.622354
miR-3648-2-5p	1.87098	1.87243	1.18783	0.0318793	0.622354
