# Supplementary material for: Circulating microRNA Profiles for Premature Cardiovascular Death in Patients with Kidney Failure with Replacement Therapy
Source: J Clin Med. 2023 Jul 30;12(15):5010. doi: 10.3390/jcm12155010 (PMC10419472; doi:10.3390/jcm12155010)
Supplement: Supplementary file 1 [file jcm-12-05010-s001.zip › Supplementary Table S3.xlsx]

## Sheet: TargetScan7
Target gene	Representative transcript	Gene name	3P-seq tags + 5	Conserved sites total	Conserved 8mer sites	Conserved 7mer-m8 sites	Conserved 7mer-A1 sites	Poorly conserved sites total	Poorly conserved 8mer sites	Poorly conserved 7mer-m8 sites	Poorly conserved 7mer-A1 sites	6mer sites	Representative miRNA	Cumulative weighted context++ score	Total context++ score	Aggregate PCT	Previous TargetScan publication(s)
CACNG2	ENST00000300105.6	calcium channel, voltage-dependent, gamma subunit 2	5	7	1	3	3	4	0	0	4	1	hsa-miR-129-5p	-1.24	-1.32	0.21	2007, 2009, 2011
IGIP	ENST00000333305.3	IgA-inducing protein	46	1	1	0	0	0	0	0	0	0	hsa-miR-129-5p	-0.61	-0.61	< 0.1	2007, 2011
CAMK2N1	ENST00000375078.3	calcium/calmodulin-dependent protein kinase II inhibitor 1	6631	4	0	4	0	4	1	2	1	1	hsa-miR-129-5p	-0.6	-0.72	0.36	2007, 2009
YIPF5	ENST00000274496.5	Yip1 domain family, member 5	594	1	1	0	0	3	0	1	2	5	hsa-miR-129-5p	-0.53	-0.53	< 0.1
LRRC4C	ENST00000278198.2	leucine rich repeat containing 4C	5	3	0	0	3	2	0	0	2	1	hsa-miR-129-5p	-0.42	-0.42	< 0.1	2007, 2009, 2011
TET1	ENST00000373644.4	tet methylcytosine dioxygenase 1	5	1	0	1	0	0	0	0	0	3	hsa-miR-129-5p	-0.38	-0.38	< 0.1	2009
CDC42EP3	ENST00000295324.3	CDC42 effector protein (Rho GTPase binding) 3	1749	1	0	1	0	3	2	1	0	1	hsa-miR-129-5p	-0.37	-0.47	< 0.1	2007, 2009, 2011
EXOSC3	ENST00000396521.3	exosome component 3	1657	1	0	1	0	1	1	0	0	0	hsa-miR-129-5p	-0.37	-0.37	< 0.1
KCTD1	ENST00000579973.1	potassium channel tetramerization domain containing 1	33	2	1	1	0	1	0	0	1	0	hsa-miR-129-5p	-0.37	-0.5	< 0.1	2007, 2011
PBX3	ENST00000342287.5	pre-B-cell leukemia homeobox 3	1142	1	1	0	0	1	0	1	0	0	hsa-miR-129-5p	-0.37	-0.38	< 0.1	2009, 2011
CALM1	ENST00000356978.4	calmodulin 1 (phosphorylase kinase, delta)	4046	1	1	0	0	0	0	0	0	0	hsa-miR-129-5p	-0.36	-0.36	< 0.1	2007, 2009, 2011
KCNK1	ENST00000366621.3	potassium channel, subfamily K, member 1	410	1	1	0	0	2	0	0	2	1	hsa-miR-129-5p	-0.35	-0.36	< 0.1
G3BP1	ENST00000394123.3	GTPase activating protein (SH3 domain) binding protein 1	688	2	1	0	1	5	2	1	2	3	hsa-miR-129-5p	-0.34	-0.44	< 0.1
ZBTB20	ENST00000462705.1	zinc finger and BTB domain containing 20	5	8	1	1	6	8	0	1	7	13	hsa-miR-129-5p	-0.32	-0.45	< 0.1	2007, 2011
UNCX	ENST00000316333.8	UNC homeobox	5	1	0	1	0	2	0	1	1	0	hsa-miR-129-5p	-0.31	-0.31	0.14
HMGB1	ENST00000399489.1	high mobility group box 1	800	2	2	0	0	2	0	0	2	0	hsa-miR-129-5p	-0.31	-0.32	< 0.1	2007, 2009, 2011
CIB2	ENST00000258930.3	calcium and integrin binding family member 2	119	1	1	0	0	0	0	0	0	0	hsa-miR-129-5p	-0.31	-0.31	< 0.1	2007, 2009, 2011
ROCK1	ENST00000399799.2	Rho-associated, coiled-coil containing protein kinase 1	7	4	1	0	3	0	0	0	0	0	hsa-miR-129-5p	-0.3	-0.3	< 0.1
RSF1	ENST00000308488.6	remodeling and spacing factor 1	216	1	1	0	0	1	0	1	0	1	hsa-miR-129-5p	-0.29	-0.35	< 0.1
AC073610.5	ENST00000537495.1	Uncharacterized protein	11	1	0	1	0	0	0	0	0	1	hsa-miR-129-5p	-0.29	-0.32	ORF
PMEPA1	ENST00000341744.3	prostate transmembrane protein, androgen induced 1	736	1	1	0	0	1	0	1	0	2	hsa-miR-129-5p	-0.29	-0.32	< 0.1	2007, 2009, 2011
ZFP36L1	ENST00000555997.1	ZFP36 ring finger protein-like 1	231	2	1	1	0	1	0	0	1	0	hsa-miR-129-5p	-0.28	-0.37	< 0.1	2007, 2009, 2011
PLEKHH3	ENST00000591022.1	pleckstrin homology domain containing, family H (with MyTH4 domain) member 3	5	1	1	0	0	0	0	0	0	0	hsa-miR-129-5p	-0.28	-0.28	< 0.1	2009
CHD7	ENST00000423902.2	chromodomain helicase DNA binding protein 7	925	1	1	0	0	1	0	0	1	1	hsa-miR-129-5p	-0.28	-0.32	< 0.1	2011
NR4A2	ENST00000339562.4	nuclear receptor subfamily 4, group A, member 2	1631	1	1	0	0	0	0	0	0	1	hsa-miR-129-5p	-0.28	-0.28	< 0.1	2007, 2009, 2011
CDKN1C	ENST00000414822.3	cyclin-dependent kinase inhibitor 1C (p57, Kip2)	328	1	1	0	0	0	0	0	0	1	hsa-miR-129-5p	-0.28	-0.28	< 0.1	2011
NPEPPS	ENST00000322157.4	aminopeptidase puromycin sensitive	2194	2	1	0	1	4	1	0	3	5	hsa-miR-129-5p	-0.27	-0.31	< 0.1	2007, 2009, 2011
TAOK3	ENST00000419821.2	TAO kinase 3	8	1	1	0	0	2	0	0	2	0	hsa-miR-129-5p	-0.27	-0.27	< 0.1	2007, 2009, 2011
GNAQ	ENST00000286548.4	guanine nucleotide binding protein (G protein), q polypeptide	47	2	2	0	0	6	2	0	4	2	hsa-miR-129-5p	-0.27	-0.33	< 0.1
ANKS1B	ENST00000546960.1	ankyrin repeat and sterile alpha motif domain containing 1B	21	1	0	1	0	2	0	0	2	2	hsa-miR-129-5p	-0.26	-0.3	< 0.1
CLDN22	ENST00000323319.5	claudin 22	5	1	1	0	0	0	0	0	0	0	hsa-miR-129-5p	-0.26	-0.26	< 0.1	2011
PTMA	ENST00000409115.3	prothymosin, alpha	312	1	0	1	0	0	0	0	0	0	hsa-miR-129-5p	-0.25	-0.25	< 0.1	2011
TRIP11	ENST00000267622.4	thyroid hormone receptor interactor 11	13	1	1	0	0	1	0	0	1	4	hsa-miR-129-5p	-0.25	-0.39	< 0.1
PRRG2	ENST00000246794.5	proline rich Gla (G-carboxyglutamic acid) 2	8	1	1	0	0	1	0	0	1	0	hsa-miR-129-5p	-0.25	-0.41	< 0.1	2011
RPL14	ENST00000416518.1	ribosomal protein L14	8294	2	1	0	1	2	0	0	2	3	hsa-miR-129-5p	-0.24	-0.26	< 0.1
GPR37	ENST00000303921.2	G protein-coupled receptor 37 (endothelin receptor type B-like)	395	1	1	0	0	1	0	0	1	1	hsa-miR-129-5p	-0.24	-0.25	< 0.1
AC012215.1	ENST00000437887.1	Uncharacterized protein	31	1	1	0	0	4	0	1	3	2	hsa-miR-129-5p	-0.24	-0.35	< 0.1
AC068987.1	ENST00000599343.1	HCG1997999; cDNA FLJ33996 fis, clone DFNES2008881	44	2	0	2	0	1	0	0	1	2	hsa-miR-129-5p	-0.24	-0.24	0.14
SYNC	ENST00000409190.3	syncoilin, intermediate filament protein	353	1	0	1	0	3	1	0	2	2	hsa-miR-129-5p	-0.24	-0.32	< 0.1
BEND6	ENST00000370750.2	BEN domain containing 6	11	1	0	1	0	0	0	0	0	0	hsa-miR-129-5p	-0.24	-0.24	ORF
LHX2	ENST00000373615.4	LIM homeobox 2	326	1	0	1	0	2	0	0	2	0	hsa-miR-129-5p	-0.23	-0.23	< 0.1
NXT2	ENST00000372106.1	nuclear transport factor 2-like export factor 2	390	1	0	1	0	0	0	0	0	1	hsa-miR-129-5p	-0.23	-0.23	< 0.1
ELF2	ENST00000394235.2	E74-like factor 2 (ets domain transcription factor)	26	1	1	0	0	0	0	0	0	2	hsa-miR-129-5p	-0.23	-0.23	< 0.1
SKP1	ENST00000353411.6	S-phase kinase-associated protein 1	416	2	0	0	2	4	1	1	2	2	hsa-miR-129-5p	-0.23	-0.29	< 0.1
VAMP1	ENST00000361716.3	vesicle-associated membrane protein 1 (synaptobrevin 1)	8	1	1	0	0	0	0	0	0	0	hsa-miR-129-5p	-0.23	-0.23	< 0.1	2011
GLCCI1	ENST00000223145.5	glucocorticoid induced transcript 1	654	1	1	0	0	0	0	0	0	1	hsa-miR-129-5p	-0.23	-0.23	< 0.1	2007, 2009, 2011
PPAPDC2	ENST00000381883.2	phosphatidic acid phosphatase type 2 domain containing 2	263	1	1	0	0	1	0	0	1	0	hsa-miR-129-5p	-0.22	-0.22	< 0.1
MATR3	ENST00000510056.1	matrin 3	216	1	0	0	1	3	1	1	1	2	hsa-miR-129-5p	-0.22	-0.23	< 0.1	2007, 2011
CXorf21	ENST00000378962.3	chromosome X open reading frame 21	5	1	0	1	0	4	0	0	4	2	hsa-miR-129-5p	-0.21	-0.23	< 0.1
DUSP10	ENST00000366899.3	dual specificity phosphatase 10	70	1	1	0	0	0	0	0	0	1	hsa-miR-129-5p	-0.21	-0.21	< 0.1	2007, 2009, 2011
ZNF706	ENST00000311212.4	zinc finger protein 706	325	1	0	1	0	0	0	0	0	0	hsa-miR-129-5p	-0.21	-0.21	< 0.1	2009, 2011
TIMM8B	ENST00000504148.2	translocase of inner mitochondrial membrane 8 homolog B (yeast)	12	1	1	0	0	2	0	1	1	1	hsa-miR-129-5p	-0.21	-0.49	< 0.1
KANK4	ENST00000317477.4	KN motif and ankyrin repeat domains 4	80	1	1	0	0	2	0	0	2	2	hsa-miR-129-5p	-0.21	-0.28	< 0.1	2009
HOXC10	ENST00000303460.4	homeobox C10	152	1	1	0	0	1	0	0	1	0	hsa-miR-129-5p	-0.2	-0.21	< 0.1	2007, 2009, 2011
NRXN1	ENST00000342183.5	neurexin 1	5	1	1	0	0	6	1	1	4	4	hsa-miR-129-5p	-0.2	-0.2	< 0.1	2007
LIMS1	ENST00000393310.1	LIM and senescent cell antigen-like domains 1	68	1	1	0	0	6	0	0	6	3	hsa-miR-129-5p	-0.2	-0.27	< 0.1	2011
SESN3	ENST00000536441.1	sestrin 3	260	1	0	1	0	1	0	0	1	6	hsa-miR-129-5p	-0.2	-0.24	< 0.1
EI24	ENST00000343678.4	etoposide induced 2.4	646	1	1	0	0	0	0	0	0	0	hsa-miR-129-5p	-0.2	-0.2	< 0.1	2009, 2011
ZMAT2	ENST00000274712.3	zinc finger, matrin-type 2	1926	2	1	0	1	0	0	0	0	0	hsa-miR-129-5p	-0.2	-0.29	< 0.1	2007, 2009, 2011
KCNJ6	ENST00000609713.1	potassium inwardly-rectifying channel, subfamily J, member 6	5	2	1	1	0	7	0	4	3	3	hsa-miR-129-5p	-0.2	-0.2	0.21
DSE	ENST00000452085.3	dermatan sulfate epimerase	975	1	1	0	0	4	1	0	3	2	hsa-miR-129-5p	-0.2	-0.23	< 0.1	2011
PTP4A1	ENST00000370651.3	protein tyrosine phosphatase type IVA, member 1	5740	1	1	0	0	1	0	0	1	0	hsa-miR-129-5p	-0.2	-0.2	< 0.1	2007, 2009, 2011
ZNF704	ENST00000327835.3	zinc finger protein 704	124	1	0	1	0	3	0	1	2	3	hsa-miR-129-5p	-0.19	-0.3	0.14	2009, 2011
ETS1	ENST00000345075.4	v-ets avian erythroblastosis virus E26 oncogene homolog 1	1423	1	1	0	0	1	1	0	0	0	hsa-miR-129-5p	-0.19	-0.2	< 0.1	2007, 2009, 2011
TIPARP	ENST00000295924.7	TCDD-inducible poly(ADP-ribose) polymerase	166	1	0	1	0	1	0	0	1	0	hsa-miR-129-5p	-0.19	-0.19	< 0.1	2007, 2009, 2011
U2SURP	ENST00000397933.2	U2 snRNP-associated SURP domain containing	1353	1	0	1	0	4	0	2	2	1	hsa-miR-129-5p	-0.19	-0.28	0.21	2009, 2011
LRIG3	ENST00000379141.4	leucine-rich repeats and immunoglobulin-like domains 3	366	1	1	0	0	1	0	0	1	4	hsa-miR-129-5p	-0.19	-0.2	< 0.1
MAP3K7	ENST00000369325.3	mitogen-activated protein kinase kinase kinase 7	1172	1	1	0	0	0	0	0	0	1	hsa-miR-129-5p	-0.18	-0.18	< 0.1
PAPD5	ENST00000357464.3	PAP associated domain containing 5	152	3	2	0	1	2	0	1	1	2	hsa-miR-129-5p	-0.18	-0.18	< 0.1	2007, 2009, 2011
RBFOX3	ENST00000583458.1	RNA binding protein, fox-1 homolog (C. elegans) 3	5	6	1	1	4	1	0	0	1	1	hsa-miR-129-5p	-0.18	-0.18	< 0.1	2007, 2009, 2011
ARL5A	ENST00000295087.8	ADP-ribosylation factor-like 5A	112	1	0	1	0	0	0	0	0	2	hsa-miR-129-5p	-0.18	-0.18	< 0.1	2007, 2009, 2011
OTX1	ENST00000366671.3	orthodenticle homeobox 1	11	1	1	0	0	0	0	0	0	1	hsa-miR-129-5p	-0.18	-0.18	< 0.1	2011
CMIP	ENST00000537098.3	c-Maf inducing protein	2670	1	0	1	0	1	1	0	0	1	hsa-miR-129-5p	-0.18	-0.18	< 0.1	2007, 2009, 2011
ETV1	ENST00000430479.1	ets variant 1	160	1	1	0	0	3	1	1	1	4	hsa-miR-129-5p	-0.18	-0.23	< 0.1	2007, 2009, 2011
SGMS1	ENST00000361781.2	sphingomyelin synthase 1	100	1	1	0	0	1	0	0	1	1	hsa-miR-129-5p	-0.18	-0.18	< 0.1	2007, 2009, 2011
SPPL2A	ENST00000261854.5	signal peptide peptidase like 2A	240	1	1	0	0	5	0	3	2	4	hsa-miR-129-5p	-0.18	-0.27	0.14
NUS1	ENST00000368494.3	nuclear undecaprenyl pyrophosphate synthase 1 homolog (S. cerevisiae)	302	1	0	0	1	4	0	3	1	1	hsa-miR-129-5p	-0.18	-0.18	0.2
TNRC6B	ENST00000335727.9	trinucleotide repeat containing 6B	69	1	0	0	1	16	2	2	12	12	hsa-miR-129-5p	-0.18	-0.23	< 0.1	2007, 2009, 2011
AKAP10	ENST00000225737.6	A kinase (PRKA) anchor protein 10	700	2	1	1	0	0	0	0	0	0	hsa-miR-129-5p	-0.18	-0.18	< 0.1
KLHL32	ENST00000369261.4	kelch-like family member 32	11	1	1	0	0	1	0	0	1	0	hsa-miR-129-5p	-0.18	-0.18	< 0.1	2007, 2009, 2011
RBMS1	ENST00000348849.3	RNA binding motif, single stranded interacting protein 1	90	1	1	0	0	2	0	0	2	1	hsa-miR-129-5p	-0.18	-0.18	< 0.1	2007, 2009, 2011
SLC17A6	ENST00000263160.3	solute carrier family 17 (vesicular glutamate transporter), member 6	5	2	2	0	0	0	0	0	0	2	hsa-miR-129-5p	-0.17	-0.17	< 0.1	2007, 2011
ACTN1	ENST00000193403.6	actinin, alpha 1	10087	1	1	0	0	1	0	0	1	0	hsa-miR-129-5p	-0.17	-0.17	< 0.1	2007, 2009, 2011
RRAGC	ENST00000373001.3	Ras-related GTP binding C	1062	1	1	0	0	0	0	0	0	0	hsa-miR-129-5p	-0.17	-0.17	< 0.1	2011
ISL1	ENST00000230658.7	ISL LIM homeobox 1	67	1	0	1	0	0	0	0	0	1	hsa-miR-129-5p	-0.17	-0.17	< 0.1	2007, 2009, 2011
AGO2	ENST00000220592.5	argonaute RISC catalytic component 2	350	2	1	1	0	0	0	0	0	3	hsa-miR-129-5p	-0.17	-1.93	< 0.1
DLK1	ENST00000341267.4	delta-like 1 homolog (Drosophila)	1865	3	1	0	2	3	0	2	1	1	hsa-miR-129-5p	-0.17	-0.34	< 0.1
C2orf88	ENST00000340623.4	chromosome 2 open reading frame 88	156	1	0	1	0	1	0	0	1	0	hsa-miR-129-5p	-0.17	-0.17	< 0.1	2007, 2009, 2011
CBLB	ENST00000264122.4	Cbl proto-oncogene B, E3 ubiquitin protein ligase	469	1	1	0	0	0	0	0	0	3	hsa-miR-129-5p	-0.17	-0.17	< 0.1
C16orf80	ENST00000262498.3	chromosome 16 open reading frame 80	1562	1	0	1	0	0	0	0	0	0	hsa-miR-129-5p	-0.16	-0.16	< 0.1
ABHD3	ENST00000289119.2	abhydrolase domain containing 3	228	1	0	1	0	0	0	0	0	0	hsa-miR-129-5p	-0.16	-0.16	< 0.1
ELAVL4	ENST00000371824.1	ELAV like neuron-specific RNA binding protein 4	5	1	0	1	0	4	0	0	4	1	hsa-miR-129-5p	-0.16	-0.16	< 0.1	2011
CELF4	ENST00000334919.5	CUGBP, Elav-like family member 4	5	1	1	0	0	3	0	0	3	0	hsa-miR-129-5p	-0.16	-0.16	< 0.1	2007, 2009, 2011
NUDT10	ENST00000376006.3	nudix (nucleoside diphosphate linked moiety X)-type motif 10	9	1	0	1	0	0	0	0	0	0	hsa-miR-129-5p	-0.16	-0.16	< 0.1	2009, 2011
SNX9	ENST00000392185.3	sorting nexin 9	210	1	1	0	0	0	0	0	0	2	hsa-miR-129-5p	-0.16	-0.16	< 0.1	2011
PCYOX1	ENST00000264441.5	prenylcysteine oxidase 1	407	1	1	0	0	2	0	0	2	4	hsa-miR-129-5p	-0.15	-0.21	< 0.1	2009, 2011
PTER	ENST00000378000.1	phosphotriesterase related	217	1	1	0	0	0	0	0	0	0	hsa-miR-129-5p	-0.15	-0.18	< 0.1	2009, 2011
CTBP2	ENST00000337195.5	C-terminal binding protein 2	16	2	1	1	0	2	1	0	1	5	hsa-miR-129-5p	-0.15	-0.22	< 0.1	2009, 2011
DNAJB5	ENST00000545841.1	DnaJ (Hsp40) homolog, subfamily B, member 5	379	1	1	0	0	0	0	0	0	0	hsa-miR-129-5p	-0.15	-0.15	< 0.1	2009, 2011
CDK6	ENST00000265734.4	cyclin-dependent kinase 6	1116	1	0	1	0	4	0	4	0	1	hsa-miR-129-5p	-0.15	-0.17	0.22
FAM134B	ENST00000399793.2	family with sequence similarity 134, member B	102	1	0	0	1	2	0	1	1	2	hsa-miR-129-5p	-0.15	-0.15	< 0.1
HOMER1	ENST00000334082.6	homer homolog 1 (Drosophila)	394	1	0	1	0	2	0	1	1	2	hsa-miR-129-5p	-0.15	-0.17	0.14	2011
TERF2	ENST00000254942.3	telomeric repeat binding factor 2	709	1	1	0	0	3	0	1	2	2	hsa-miR-129-5p	-0.15	-0.19	< 0.1	2009
ZNF410	ENST00000555044.1	zinc finger protein 410	718	1	1	0	0	1	0	0	1	0	hsa-miR-129-5p	-0.15	-0.16	< 0.1	2009, 2011
NKX3-1	ENST00000380871.4	NK3 homeobox 1	240	1	1	0	0	0	0	0	0	1	hsa-miR-129-5p	-0.15	-0.15	< 0.1
FAM63B	ENST00000559228.1	family with sequence similarity 63, member B	41	1	0	1	0	7	0	1	6	2	hsa-miR-129-5p	-0.15	-0.17	< 0.1	2007, 2009
PTPRZ1	ENST00000393386.2	protein tyrosine phosphatase, receptor-type, Z polypeptide 1	7	1	0	1	0	0	0	0	0	0	hsa-miR-129-5p	-0.15	-0.15	< 0.1	2007
APC	ENST00000457016.1	adenomatous polyposis coli	794	1	1	0	0	1	0	1	0	1	hsa-miR-129-5p	-0.15	-0.17	< 0.1	2011
CBX7	ENST00000216133.5	chromobox homolog 7	5	1	1	0	0	0	0	0	0	0	hsa-miR-129-5p	-0.15	-0.15	< 0.1	2007, 2009, 2011
SOX2	ENST00000325404.1	SRY (sex determining region Y)-box 2	506	1	0	1	0	1	0	1	0	1	hsa-miR-129-5p	-0.15	-0.15	0.14	2003, 2007
SBK1	ENST00000341901.4	SH3 domain binding kinase 1	9	1	1	0	0	3	0	0	3	0	hsa-miR-129-5p	-0.14	-0.14	< 0.1	2007, 2009, 2011
NRN1	ENST00000244766.2	neuritin 1	45	1	1	0	0	0	0	0	0	0	hsa-miR-129-5p	-0.14	-0.34	< 0.1	2009, 2011
CCDC140	ENST00000295226.1	coiled-coil domain containing 140	5	1	0	1	0	0	0	0	0	0	hsa-miR-129-5p	-0.14	-0.14	< 0.1	2011
RAD54B	ENST00000297592.5	RAD54 homolog B (S. cerevisiae)	36	1	0	1	0	1	0	0	1	0	hsa-miR-129-5p	-0.14	-0.14	ORF	2011
FKBP5	ENST00000536438.1	FK506 binding protein 5	32	1	1	0	0	3	0	0	3	4	hsa-miR-129-5p	-0.14	-0.16	< 0.1
RPS6KB1	ENST00000225577.4	ribosomal protein S6 kinase, 70kDa, polypeptide 1	16	2	2	0	0	1	0	1	0	1	hsa-miR-129-5p	-0.14	-0.14	< 0.1	2007, 2009, 2011
DMRTA2	ENST00000418121.1	DMRT-like family A2	9	1	1	0	0	0	0	0	0	0	hsa-miR-129-5p	-0.14	-0.15	< 0.1	2009, 2011
XKR4	ENST00000327381.6	XK, Kell blood group complex subunit-related family, member 4	5	1	0	1	0	10	0	2	8	7	hsa-miR-129-5p	-0.14	-0.14	0.13	2007, 2011
LPP	ENST00000312675.4	LIM domain containing preferred translocation partner in lipoma	1894	1	0	0	1	11	1	0	10	12	hsa-miR-129-5p	-0.14	-0.14	< 0.1	2011
VTI1B	ENST00000554659.1	vesicle transport through interaction with t-SNAREs 1B	264	1	1	0	0	1	0	1	0	1	hsa-miR-129-5p	-0.14	-0.16	< 0.1
NFIB	ENST00000397575.3	nuclear factor I/B	1149	3	0	2	1	11	0	2	9	2	hsa-miR-129-5p	-0.14	-0.21	0.26	2007, 2009, 2011
CNIH1	ENST00000395573.4	cornichon family AMPA receptor auxiliary protein 1	2182	1	0	1	0	1	0	1	0	1	hsa-miR-129-5p	-0.14	-0.19	0.14
EIF4G3	ENST00000264211.8	eukaryotic translation initiation factor 4 gamma, 3	48	1	1	0	0	0	0	0	0	1	hsa-miR-129-5p	-0.14	-0.14	< 0.1	2007, 2009, 2011
CBX4	ENST00000269397.4	chromobox homolog 4	3211	1	1	0	0	0	0	0	0	0	hsa-miR-129-5p	-0.14	-0.19	< 0.1	2007, 2009, 2011
ARHGEF10L	ENST00000452522.1	Rho guanine nucleotide exchange factor (GEF) 10-like	1019	1	1	0	0	0	0	0	0	0	hsa-miR-129-5p	-0.14	-0.14	< 0.1	2011
SUN2	ENST00000405510.1	Sad1 and UNC84 domain containing 2	501	1	1	0	0	0	0	0	0	0	hsa-miR-129-5p	-0.14	-0.14	< 0.1	2007, 2009, 2011
UNK	ENST00000293218.3	unkempt homolog (Drosophila)	124	1	0	1	0	0	0	0	0	1	hsa-miR-129-5p	-0.14	-0.14	< 0.1	2009, 2011
PAX6	ENST00000419022.1	paired box 6	191	2	1	0	1	0	0	0	0	3	hsa-miR-129-5p	-0.14	-0.15	< 0.1	2007, 2009, 2011
TXNDC15	ENST00000358387.4	thioredoxin domain containing 15	1181	1	0	1	0	3	0	1	2	2	hsa-miR-129-5p	-0.14	-0.28	0.13
ZFHX3	ENST00000268489.5	zinc finger homeobox 3	57	2	1	0	1	4	0	0	4	6	hsa-miR-129-5p	-0.14	-0.14	< 0.1	2007
KLF7	ENST00000309446.6	Kruppel-like factor 7 (ubiquitous)	737	2	1	1	0	3	0	0	3	7	hsa-miR-129-5p	-0.14	-0.15	< 0.1
STEAP2	ENST00000287908.3	STEAP family member 2, metalloreductase	266	1	1	0	0	3	0	2	1	4	hsa-miR-129-5p	-0.13	-0.14	< 0.1	2011
GFRA2	ENST00000524240.1	GDNF family receptor alpha 2	13	1	1	0	0	0	0	0	0	0	hsa-miR-129-5p	-0.13	-0.13	< 0.1	2007, 2009, 2011
HNRNPA1	ENST00000546500.1	heterogeneous nuclear ribonucleoprotein A1	2079	1	1	0	0	1	0	1	0	0	hsa-miR-129-5p	-0.13	-0.14	< 0.1	2007, 2009, 2011
CHRM3	ENST00000255380.4	cholinergic receptor, muscarinic 3	47	1	0	1	0	2	1	0	1	1	hsa-miR-129-5p	-0.13	-0.15	< 0.1
INHBB	ENST00000295228.3	inhibin, beta B	75	1	1	0	0	0	0	0	0	0	hsa-miR-129-5p	-0.13	-0.13	< 0.1	2009, 2011
OTUD7B	ENST00000369135.4	OTU domain containing 7B	299	1	0	1	0	2	1	0	1	1	hsa-miR-129-5p	-0.13	-0.15	< 0.1	2011
FAM160B1	ENST00000369248.4	family with sequence similarity 160, member B1	91	1	1	0	0	2	0	1	1	1	hsa-miR-129-5p	-0.13	-0.14	< 0.1	2007, 2009, 2011
AMMECR1	ENST00000262844.5	Alport syndrome, mental retardation, midface hypoplasia and elliptocytosis chromosomal region gene 1	5	1	1	0	0	6	0	2	4	3	hsa-miR-129-5p	-0.13	-0.13	0.14	2009, 2011
AGO3	ENST00000373191.4	argonaute RISC catalytic component 3	198	2	2	0	0	15	0	3	12	11	hsa-miR-129-5p	-0.13	-0.35	0.14	2007, 2009, 2011
GPR135	ENST00000395116.1	G protein-coupled receptor 135	40	1	0	1	0	1	1	0	0	4	hsa-miR-129-5p	-0.13	-0.14	< 0.1	2009, 2011
NDRG3	ENST00000373803.2	NDRG family member 3	960	1	1	0	0	1	0	0	1	0	hsa-miR-129-5p	-0.13	-0.13	< 0.1	2011
MED26	ENST00000263390.3	mediator complex subunit 26	5	1	0	1	0	2	0	1	1	0	hsa-miR-129-5p	-0.12	-0.12	0.14	2007, 2009, 2011
GALNT1	ENST00000269195.5	UDP-N-acetyl-alpha-D-galactosamine:polypeptide N-acetylgalactosaminyltransferase 1 (GalNAc-T1)	2466	1	1	0	0	2	0	1	1	1	hsa-miR-129-5p	-0.12	-0.14	< 0.1	2007, 2009, 2011
CEP57L1	ENST00000368968.2	centrosomal protein 57kDa-like 1	90	1	0	1	0	3	2	0	1	2	hsa-miR-129-5p	-0.12	-0.19	< 0.1
DLX2	ENST00000234198.4	distal-less homeobox 2	653	1	0	1	0	0	0	0	0	0	hsa-miR-129-5p	-0.12	-0.12	< 0.1	2007, 2009, 2011
SOX4	ENST00000244745.1	SRY (sex determining region Y)-box 4	2736	4	0	3	1	1	1	0	0	2	hsa-miR-129-5p	-0.12	-0.12	0.21	2007, 2009, 2011
C9orf69	ENST00000561457.1	chromosome 9 open reading frame 69	134	1	1	0	0	3	0	0	3	0	hsa-miR-129-5p	-0.12	-0.15	< 0.1	2011
FAM155A	ENST00000375915.2	family with sequence similarity 155, member A	118	1	1	0	0	6	0	1	5	3	hsa-miR-129-5p	-0.12	-0.14	< 0.1	2007
FAM83F	ENST00000333407.6	family with sequence similarity 83, member F	5	1	0	1	0	5	1	3	1	6	hsa-miR-129-5p	-0.12	-0.12	0.16
CELF2	ENST00000315874.4	CUGBP, Elav-like family member 2	56	6	1	1	4	3	0	0	3	3	hsa-miR-129-5p	-0.12	-0.12	< 0.1	2007, 2009, 2011
PHAX	ENST00000297540.4	phosphorylated adaptor for RNA export	309	1	0	1	0	8	0	2	6	6	hsa-miR-129-5p	-0.12	-0.54	0.2	2011
NRG2	ENST00000394770.1	neuregulin 2	9	3	0	1	2	1	0	0	1	3	hsa-miR-129-5p	-0.12	-0.13	< 0.1	2007, 2011
CELF1	ENST00000395290.2	CUGBP, Elav-like family member 1	153	2	1	1	0	4	0	1	3	1	hsa-miR-129-5p	-0.12	-0.14	0.14	2011
USP47	ENST00000339865.5	ubiquitin specific peptidase 47	665	2	1	1	0	1	0	0	1	2	hsa-miR-129-5p	-0.12	-0.12	< 0.1	2009, 2011
STRIP1	ENST00000369795.3	striatin interacting protein 1	114	1	0	1	0	0	0	0	0	0	hsa-miR-129-5p	-0.12	-0.12	< 0.1
SLC25A25	ENST00000373069.5	solute carrier family 25 (mitochondrial carrier; phosphate carrier), member 25	3454	1	0	1	0	0	0	0	0	1	hsa-miR-129-5p	-0.11	-0.12	< 0.1	2009, 2011
TCF4	ENST00000354452.3	transcription factor 4	394	1	1	0	0	8	1	1	6	8	hsa-miR-129-5p	-0.11	-0.14	< 0.1	2009, 2011
TRIM9	ENST00000298355.3	tripartite motif containing 9	45	1	0	1	0	1	0	1	0	1	hsa-miR-129-5p	-0.11	-0.11	0.13	2009
CAB39	ENST00000258418.5	calcium binding protein 39	27	1	1	0	0	0	0	0	0	0	hsa-miR-129-5p	-0.11	-0.19	< 0.1	2007, 2011
KPNA6	ENST00000373625.3	karyopherin alpha 6 (importin alpha 7)	272	1	0	1	0	3	0	0	3	3	hsa-miR-129-5p	-0.11	-0.14	< 0.1	2009, 2011
MEF2A	ENST00000354410.5	myocyte enhancer factor 2A	654	2	1	1	0	3	1	0	2	1	hsa-miR-129-5p	-0.11	-0.12	< 0.1	2011
XKR6	ENST00000304437.2	XK, Kell blood group complex subunit-related family, member 6	5	1	0	1	0	4	0	0	4	3	hsa-miR-129-5p	-0.11	-0.14	< 0.1	2007, 2009, 2011
PLEKHA2	ENST00000420274.1	pleckstrin homology domain containing, family A (phosphoinositide binding specific) member 2	3303	2	0	2	0	1	0	0	1	1	hsa-miR-129-5p	-0.11	-0.11	0.14	2011
C14orf28	ENST00000325192.3	chromosome 14 open reading frame 28	98	1	0	1	0	1	0	0	1	0	hsa-miR-129-5p	-0.11	-0.14	< 0.1	2007, 2009, 2011
SLBP	ENST00000429429.2	stem-loop binding protein	1181	1	0	1	0	1	0	1	0	0	hsa-miR-129-5p	-0.11	-0.21	< 0.1	2007, 2009, 2011
RRAGD	ENST00000369415.4	Ras-related GTP binding D	644	2	0	2	0	3	0	1	2	6	hsa-miR-129-5p	-0.11	-0.15	0.2	2011
ZBTB5	ENST00000307750.4	zinc finger and BTB domain containing 5	281	1	1	0	0	0	0	0	0	2	hsa-miR-129-5p	-0.11	-0.11	< 0.1	2009, 2011
AMD1	ENST00000368885.3	adenosylmethionine decarboxylase 1	725	1	0	1	0	2	0	0	2	4	hsa-miR-129-5p	-0.11	-0.12	< 0.1	2007, 2009, 2011
PAK3	ENST00000372007.5	p21 protein (Cdc42/Rac)-activated kinase 3	8	1	0	0	1	5	2	1	2	3	hsa-miR-129-5p	-0.11	-0.11	< 0.1
RBMS3	ENST00000396583.3	RNA binding motif, single stranded interacting protein 3	56	1	1	0	0	7	2	0	5	8	hsa-miR-129-5p	-0.11	-0.18	< 0.1	2007, 2009, 2011
VCP	ENST00000358901.6	valosin containing protein	5387	1	0	1	0	1	0	0	1	0	hsa-miR-129-5p	-0.1	-0.11	< 0.1	2011
ALPL	ENST00000374840.3	alkaline phosphatase, liver/bone/kidney	251	1	1	0	0	0	0	0	0	0	hsa-miR-129-5p	-0.1	-0.1	< 0.1	2011
STON2	ENST00000267540.2	stonin 2	40	1	1	0	0	8	0	2	6	3	hsa-miR-129-5p	-0.1	-0.13	< 0.1
AC022498.1	ENST00000392468.2	Uncharacterized protein	5	1	0	1	0	0	0	0	0	1	hsa-miR-129-5p	-0.1	-0.1	< 0.1
ZFY	ENST00000383052.1	zinc finger protein, Y-linked	5	1	0	1	0	0	0	0	0	0	hsa-miR-129-5p	-0.1	-0.1	< 0.1	2011
LIN54	ENST00000395282.2	lin-54 homolog (C. elegans)	228	2	0	2	0	3	1	1	1	4	hsa-miR-129-5p	-0.1	-0.14	< 0.1
NEUROD2	ENST00000302584.4	neuronal differentiation 2	5	2	1	1	0	5	0	1	4	1	hsa-miR-129-5p	-0.1	-0.27	< 0.1	2007, 2009, 2011
ADAM10	ENST00000260408.3	ADAM metallopeptidase domain 10	385	1	1	0	0	1	0	1	0	2	hsa-miR-129-5p	-0.1	-0.11	< 0.1
IFT20	ENST00000357896.3	intraflagellar transport 20 homolog (Chlamydomonas)	912	1	0	0	1	1	0	0	1	0	hsa-miR-129-5p	-0.1	-0.1	< 0.1	2007
SCN8A	ENST00000354534.6	sodium channel, voltage gated, type VIII, alpha subunit	44	2	0	2	0	5	0	1	4	2	hsa-miR-129-5p	-0.1	-0.1	0.21	2007, 2011
RAB21	ENST00000261263.3	RAB21, member RAS oncogene family	1823	1	0	1	0	0	0	0	0	1	hsa-miR-129-5p	-0.1	-0.14	< 0.1	2007
SOX11	ENST00000322002.3	SRY (sex determining region Y)-box 11	1100	1	1	0	0	4	0	0	4	3	hsa-miR-129-5p	-0.1	-0.11	< 0.1	2009, 2011
ZBTB7A	ENST00000322357.4	zinc finger and BTB domain containing 7A	37	1	0	0	1	7	0	1	6	3	hsa-miR-129-5p	-0.1	-0.13	< 0.1	2011
RHOBTB2	ENST00000251822.6	Rho-related BTB domain containing 2	32	1	1	0	0	0	0	0	0	2	hsa-miR-129-5p	-0.1	-0.1	< 0.1	2007, 2009, 2011
SPTSSA	ENST00000298130.4	serine palmitoyltransferase, small subunit A	27	1	0	1	0	0	0	0	0	0	hsa-miR-129-5p	-0.1	-0.17	< 0.1
FBXW7	ENST00000281708.4	F-box and WD repeat domain containing 7, E3 ubiquitin protein ligase	12	1	0	1	0	1	0	1	0	1	hsa-miR-129-5p	-0.1	-0.1	0.14	2007, 2009, 2011
CACNB4	ENST00000539935.1	calcium channel, voltage-dependent, beta 4 subunit	57	1	1	0	0	5	1	2	2	2	hsa-miR-129-5p	-0.1	-0.12	0.14	2007, 2009, 2011
FSTL4	ENST00000265342.7	follistatin-like 4	60	1	0	1	0	3	0	1	2	1	hsa-miR-129-5p	-0.1	-0.11	0.11
KIAA1958	ENST00000337530.6	KIAA1958	117	1	0	1	0	7	1	1	5	2	hsa-miR-129-5p	-0.1	-0.12	0.14
AMOTL2	ENST00000249883.5	angiomotin like 2	78	2	1	1	0	0	0	0	0	0	hsa-miR-129-5p	-0.09	-0.1	< 0.1	2007, 2009, 2011
CALCR	ENST00000359558.2	calcitonin receptor	5	1	0	1	0	0	0	0	0	1	hsa-miR-129-5p	-0.09	-0.09	< 0.1	2011
MARCH10	ENST00000544856.2	membrane-associated ring finger (C3HC4) 10, E3 ubiquitin protein ligase	5	1	0	1	0	0	0	0	0	0	hsa-miR-129-5p	-0.09	-0.09	< 0.1
BRD4	ENST00000263377.2	bromodomain containing 4	849	1	0	1	0	2	0	0	2	1	hsa-miR-129-5p	-0.09	-0.12	< 0.1
MAPRE1	ENST00000375571.5	microtubule-associated protein, RP/EB family, member 1	39	1	0	1	0	1	0	0	1	0	hsa-miR-129-5p	-0.09	-0.1	< 0.1	2007, 2009, 2011
ZFP36L2	ENST00000282388.3	ZFP36 ring finger protein-like 2	317	1	1	0	0	5	3	0	2	0	hsa-miR-129-5p	-0.09	-0.17	< 0.1	2009
ZDHHC23	ENST00000330212.3	zinc finger, DHHC-type containing 23	10	1	0	1	0	1	1	0	0	0	hsa-miR-129-5p	-0.09	-0.12	< 0.1	2009, 2011
SH3KBP1	ENST00000397821.3	SH3-domain kinase binding protein 1	109	1	0	1	0	3	0	1	2	1	hsa-miR-129-5p	-0.09	-0.15	0.14	2007, 2011
NDE1	ENST00000396353.2	nudE neurodevelopment protein 1	25	1	0	1	0	2	0	0	2	0	hsa-miR-129-5p	-0.09	-0.09	< 0.1
SHISA9	ENST00000558583.1	shisa family member 9	5	2	2	0	0	3	0	0	3	2	hsa-miR-129-5p	-0.09	-0.09	< 0.1	2011
HOXC13	ENST00000243056.3	homeobox C13	63	1	0	1	0	0	0	0	0	0	hsa-miR-129-5p	-0.09	-0.09	< 0.1	2009, 2011
ZNRF1	ENST00000335325.4	zinc and ring finger 1, E3 ubiquitin protein ligase	519	2	0	1	1	3	0	0	3	0	hsa-miR-129-5p	-0.09	-0.09	< 0.1	2007, 2009, 2011
PSMA4	ENST00000558094.1	proteasome (prosome, macropain) subunit, alpha type, 4	579	1	0	0	1	1	0	1	0	3	hsa-miR-129-5p	-0.09	-0.26	< 0.1
WNT5A	ENST00000474267.1	wingless-type MMTV integration site family, member 5A	2080	1	0	1	0	5	1	1	3	2	hsa-miR-129-5p	-0.09	-0.13	< 0.1	2009, 2011
PDPK1	ENST00000441549.3	3-phosphoinositide dependent protein kinase-1	104	1	0	1	0	0	0	0	0	0	hsa-miR-129-5p	-0.09	-0.09	< 0.1	2011
PIEZO2	ENST00000302079.6	piezo-type mechanosensitive ion channel component 2	158	1	0	1	0	0	0	0	0	1	hsa-miR-129-5p	-0.09	-0.09	< 0.1	2007, 2009
GABBR2	ENST00000259455.2	gamma-aminobutyric acid (GABA) B receptor, 2	214	1	1	0	0	2	0	0	2	0	hsa-miR-129-5p	-0.09	-0.09	< 0.1	2007, 2009, 2011
MXI1	ENST00000332674.5	MAX interactor 1, dimerization protein	278	1	0	1	0	1	0	1	0	1	hsa-miR-129-5p	-0.09	-0.11	0.14
GGNBP2	ENST00000304718.4	gametogenetin binding protein 2	1011	1	0	1	0	0	0	0	0	0	hsa-miR-129-5p	-0.09	-0.12	< 0.1
CAMK2D	ENST00000296402.5	calcium/calmodulin-dependent protein kinase II delta	938	1	1	0	0	1	0	0	1	3	hsa-miR-129-5p	-0.09	-0.09	< 0.1	2011
C11orf54	ENST00000528288.1	chromosome 11 open reading frame 54	47	1	1	0	0	3	1	0	2	4	hsa-miR-129-5p	-0.09	-0.22	< 0.1	2011
FAM196B	ENST00000377365.3	family with sequence similarity 196, member B	174	1	0	1	0	1	0	0	1	1	hsa-miR-129-5p	-0.09	-0.09	< 0.1
ACSBG1	ENST00000258873.4	acyl-CoA synthetase bubblegum family member 1	5	1	0	0	1	1	0	1	0	2	hsa-miR-129-5p	-0.09	-0.09	< 0.1
FRMD4B	ENST00000398540.3	FERM domain containing 4B	12	1	1	0	0	0	0	0	0	6	hsa-miR-129-5p	-0.09	-0.09	< 0.1
CYP20A1	ENST00000356079.4	cytochrome P450, family 20, subfamily A, polypeptide 1	170	1	0	1	0	17	0	1	16	7	hsa-miR-129-5p	-0.09	-0.2	< 0.1
UBE2R2	ENST00000263228.3	ubiquitin-conjugating enzyme E2R 2	2442	1	0	1	0	0	0	0	0	1	hsa-miR-129-5p	-0.09	-0.09	< 0.1	2007, 2009, 2011
RBFOX2	ENST00000449924.2	RNA binding protein, fox-1 homolog (C. elegans) 2	262	2	0	0	2	1	0	1	0	1	hsa-miR-129-5p	-0.08	-0.1	< 0.1	2007, 2009, 2011
RAB3IP	ENST00000483530.2	RAB3A interacting protein	73	1	0	0	1	4	0	1	3	4	hsa-miR-129-5p	-0.08	-0.13	< 0.1	2009
NFIX	ENST00000360105.4	nuclear factor I/X (CCAAT-binding transcription factor)	24	1	0	1	0	0	0	0	0	2	hsa-miR-129-5p	-0.08	-0.08	< 0.1	2009, 2011
TMTC4	ENST00000376234.3	transmembrane and tetratricopeptide repeat containing 4	37	1	0	1	0	0	0	0	0	1	hsa-miR-129-5p	-0.08	-0.08	< 0.1	2007
MFAP3L	ENST00000393704.3	microfibrillar-associated protein 3-like	69	2	0	2	0	2	1	0	1	2	hsa-miR-129-5p	-0.08	-0.09	0.14	2009, 2011
FAM114A2	ENST00000351797.4	family with sequence similarity 114, member A2	385	1	0	1	0	1	0	0	1	0	hsa-miR-129-5p	-0.08	-0.09	< 0.1
TBC1D15	ENST00000550746.1	TBC1 domain family, member 15	1164	1	0	1	0	2	0	0	2	1	hsa-miR-129-5p	-0.08	-0.14	< 0.1	2007
CPEB3	ENST00000412050.4	cytoplasmic polyadenylation element binding protein 3	48	1	0	1	0	4	1	1	2	3	hsa-miR-129-5p	-0.08	-0.09	0.11	2007
LSM12	ENST00000585388.1	LSM12 homolog (S. cerevisiae)	20	1	0	1	0	1	0	0	1	0	hsa-miR-129-5p	-0.08	-0.12	< 0.1	2007, 2009, 2011
FRMD3	ENST00000304195.3	FERM domain containing 3	14	1	1	0	0	1	0	1	0	2	hsa-miR-129-5p	-0.08	-0.08	< 0.1
CCDC39	ENST00000273654.4	coiled-coil domain containing 39	5	1	0	0	1	3	0	1	2	2	hsa-miR-129-5p	-0.08	-0.08	< 0.1
HDGFRP3	ENST00000299633.4	Hepatoma-derived growth factor-related protein 3	2577	1	0	0	1	2	0	1	1	2	hsa-miR-129-5p	-0.08	-0.19	< 0.1	2007
ITSN1	ENST00000379960.5	intersectin 1 (SH3 domain protein)	194	1	0	1	0	1	0	1	0	1	hsa-miR-129-5p	-0.08	-0.08	0.14	2009, 2011
RUNX1T1	ENST00000523629.1	runt-related transcription factor 1; translocated to, 1 (cyclin D-related)	9	2	0	2	0	2	1	0	1	4	hsa-miR-129-5p	-0.08	-0.08	0.14	2007, 2009, 2011
PCDH17	ENST00000377918.3	protocadherin 17	477	1	0	1	0	5	0	2	3	5	hsa-miR-129-5p	-0.08	-0.09	0.14	2009, 2011
OPCML	ENST00000331898.7	opioid binding protein/cell adhesion molecule-like	5	1	0	1	0	4	1	0	3	2	hsa-miR-129-5p	-0.08	-0.08	< 0.1	2009
ELAVL3	ENST00000359227.3	ELAV like neuron-specific RNA binding protein 3	5	4	0	0	4	4	0	0	4	0	hsa-miR-129-5p	-0.08	-0.08	< 0.1	2007, 2009, 2011
KAT6B	ENST00000287239.4	K(lysine) acetyltransferase 6B	266	2	1	1	0	3	0	0	3	0	hsa-miR-129-5p	-0.08	-0.08	< 0.1	2009, 2011
APTX	ENST00000436040.2	aprataxin	310	1	0	0	1	2	0	0	2	0	hsa-miR-129-5p	-0.08	-0.1	< 0.1
NR2C2	ENST00000425241.1	nuclear receptor subfamily 2, group C, member 2	227	2	1	0	1	3	1	1	1	2	hsa-miR-129-5p	-0.08	-0.1	< 0.1	2007, 2009, 2011
EFNB2	ENST00000245323.4	ephrin-B2	25	1	0	1	0	1	0	1	0	1	hsa-miR-129-5p	-0.08	-0.08	0.11	2007
ERC1	ENST00000355446.5	ELKS/RAB6-interacting/CAST family member 1	159	1	0	1	0	3	1	1	1	2	hsa-miR-129-5p	-0.08	-0.08	< 0.1	2011
GNA12	ENST00000275364.3	guanine nucleotide binding protein (G protein) alpha 12	565	1	0	1	0	0	0	0	0	1	hsa-miR-129-5p	-0.08	-0.09	< 0.1	2009, 2011
PLEKHA7	ENST00000531066.1	pleckstrin homology domain containing, family A member 7	40	1	1	0	0	0	0	0	0	0	hsa-miR-129-5p	-0.08	-0.09	< 0.1
PPP1R12A	ENST00000261207.5	protein phosphatase 1, regulatory subunit 12A	276	1	1	0	0	1	0	0	1	1	hsa-miR-129-5p	-0.08	-0.09	< 0.1	2007
PBX1	ENST00000420696.2	pre-B-cell leukemia homeobox 1	18	4	1	0	3	2	0	1	1	1	hsa-miR-129-5p	-0.08	-0.3	< 0.1	2011
MEIS1	ENST00000444274.2	Meis homeobox 1	533	1	0	1	0	0	0	0	0	0	hsa-miR-129-5p	-0.08	-0.08	< 0.1	2009, 2011
GHR	ENST00000230882.4	growth hormone receptor	102	1	0	1	0	2	1	0	1	1	hsa-miR-129-5p	-0.08	-0.08	< 0.1	2009
LSM14B	ENST00000253001.4	LSM14B, SCD6 homolog B (S. cerevisiae)	700	1	0	1	0	0	0	0	0	0	hsa-miR-129-5p	-0.08	-0.08	< 0.1
DNAJC11	ENST00000377577.5	DnaJ (Hsp40) homolog, subfamily C, member 11	361	1	1	0	0	0	0	0	0	0	hsa-miR-129-5p	-0.08	-0.08	< 0.1
RSRC2	ENST00000331738.7	arginine/serine-rich coiled-coil 2	320	1	0	1	0	0	0	0	0	0	hsa-miR-129-5p	-0.08	-0.11	< 0.1
PDE9A	ENST00000335512.4	phosphodiesterase 9A	1551	1	0	0	1	1	0	1	0	0	hsa-miR-129-5p	-0.08	-0.2	< 0.1
ZBTB33	ENST00000326624.2	zinc finger and BTB domain containing 33	65	1	0	1	0	2	1	1	0	1	hsa-miR-129-5p	-0.08	-0.12	0.14	2011
EBF1	ENST00000313708.6	early B-cell factor 1	42	1	1	0	0	2	0	1	1	1	hsa-miR-129-5p	-0.07	-0.1	< 0.1	2007, 2009, 2011
ZMAT3	ENST00000311417.2	zinc finger, matrin-type 3	459	1	0	0	1	5	1	0	4	1	hsa-miR-129-5p	-0.07	-0.08	< 0.1	2011
CXXC4	ENST00000394767.2	CXXC finger protein 4	121	2	0	1	1	1	0	1	0	0	hsa-miR-129-5p	-0.07	-0.09	0.14
GABPB2	ENST00000368918.3	GA binding protein transcription factor, beta subunit 2	35	1	0	1	0	9	0	0	9	7	hsa-miR-129-5p	-0.07	-0.11	< 0.1
CAMK4	ENST00000282356.4	calcium/calmodulin-dependent protein kinase IV	73	2	2	0	0	3	0	1	2	6	hsa-miR-129-5p	-0.07	-0.1	< 0.1	2009
KLF13	ENST00000307145.3	Kruppel-like factor 13	5	1	0	1	0	2	0	0	2	1	hsa-miR-129-5p	-0.07	-0.07	< 0.1	2009, 2011
BEAN1	ENST00000299694.8	brain expressed, associated with NEDD4, 1	16	1	1	0	0	0	0	0	0	0	hsa-miR-129-5p	-0.07	-0.1	< 0.1	2011
ATP8B2	ENST00000368489.3	ATPase, aminophospholipid transporter, class I, type 8B, member 2	244	1	0	1	0	0	0	0	0	1	hsa-miR-129-5p	-0.07	-0.14	< 0.1	2009, 2011
ETV5	ENST00000306376.5	ets variant 5	1085	1	1	0	0	1	0	0	1	1	hsa-miR-129-5p	-0.07	-0.07	< 0.1	2009, 2011
CCDC144A	ENST00000443444.2	coiled-coil domain containing 144A	5	3	0	3	0	1	0	0	1	2	hsa-miR-129-5p	-0.07	-0.07	0.21
JPH3	ENST00000284262.2	junctophilin 3	318	1	0	1	0	0	0	0	0	1	hsa-miR-129-5p	-0.07	-0.07	< 0.1	2009, 2011
DLGAP2	ENST00000421627.2	discs, large (Drosophila) homolog-associated protein 2	5	2	1	1	0	2	0	0	2	0	hsa-miR-129-5p	-0.07	-0.07	< 0.1	2007, 2009, 2011
GRIN2B	ENST00000609686.1	glutamate receptor, ionotropic, N-methyl D-aspartate 2B	5	1	0	0	1	5	0	1	4	9	hsa-miR-129-5p	-0.07	-0.07	< 0.1
STOX2	ENST00000308497.4	storkhead box 2	379	1	1	0	0	4	0	0	4	1	hsa-miR-129-5p	-0.07	-0.07	< 0.1	2007
KIAA1024	ENST00000305428.3	KIAA1024	5	1	1	0	0	2	1	0	1	0	hsa-miR-129-5p	-0.07	-0.07	< 0.1	2009, 2011
UNC13A	ENST00000519716.2	unc-13 homolog A (C. elegans)	5	2	2	0	0	1	0	0	1	1	hsa-miR-129-5p	-0.07	-0.07	< 0.1	2007, 2009, 2011
NKAP	ENST00000371410.3	NFKB activating protein	422	1	1	0	0	4	0	0	4	3	hsa-miR-129-5p	-0.07	-0.12	< 0.1
MTF1	ENST00000373036.4	metal-regulatory transcription factor 1	98	3	0	0	3	3	0	1	2	2	hsa-miR-129-5p	-0.07	-0.07	< 0.1	2009, 2011
SP3	ENST00000310015.6	Sp3 transcription factor	285	2	0	1	1	3	0	1	2	6	hsa-miR-129-5p	-0.07	-0.11	0.14	2007, 2011
FRMPD4	ENST00000380682.1	FERM and PDZ domain containing 4	25	1	0	1	0	1	0	0	1	1	hsa-miR-129-5p	-0.07	-0.07	< 0.1	2011
DLC1	ENST00000276297.4	deleted in liver cancer 1	970	1	1	0	0	0	0	0	0	0	hsa-miR-129-5p	-0.07	-0.07	< 0.1	2009, 2011
ZNF462	ENST00000277225.5	zinc finger protein 462	214	1	0	0	1	7	0	0	7	1	hsa-miR-129-5p	-0.07	-0.08	< 0.1
MAFF	ENST00000338483.2	v-maf avian musculoaponeurotic fibrosarcoma oncogene homolog F	160	3	0	0	3	0	0	0	0	1	hsa-miR-129-5p	-0.07	-0.07	< 0.1
STIM2	ENST00000467011.1	stromal interaction molecule 2	380	2	0	2	0	3	0	1	2	2	hsa-miR-129-5p	-0.07	-0.08	0.14
HNRNPA3	ENST00000411529.2	heterogeneous nuclear ribonucleoprotein A3	329	1	0	1	0	1	0	0	1	0	hsa-miR-129-5p	-0.07	-0.08	< 0.1	2009, 2011
ZFP1	ENST00000464850.1	ZFP1 zinc finger protein	32	1	0	1	0	3	0	1	2	2	hsa-miR-129-5p	-0.07	-0.13	< 0.1
CLOCK	ENST00000309964.4	clock circadian regulator	86	2	2	0	0	2	0	0	2	1	hsa-miR-129-5p	-0.07	-0.08	< 0.1
ADHFE1	ENST00000396623.3	alcohol dehydrogenase, iron containing, 1	33	1	0	1	0	1	0	1	0	4	hsa-miR-129-5p	-0.06	-0.14	< 0.1
PGR	ENST00000325455.5	progesterone receptor	8	1	1	0	0	5	0	0	5	5	hsa-miR-129-5p	-0.06	-0.08	< 0.1	2011
DGKH	ENST00000261491.5	diacylglycerol kinase, eta	46	1	1	0	0	6	0	1	5	8	hsa-miR-129-5p	-0.06	-0.1	< 0.1
RNF38	ENST00000259605.6	ring finger protein 38	348	1	1	0	0	1	0	0	1	1	hsa-miR-129-5p	-0.06	-0.07	< 0.1	2011
TP53BP2	ENST00000391878.2	tumor protein p53 binding protein, 2	1531	1	0	1	0	0	0	0	0	0	hsa-miR-129-5p	-0.06	-0.06	< 0.1
GRM7	ENST00000486284.1	glutamate receptor, metabotropic 7	5	1	1	0	0	1	0	0	1	1	hsa-miR-129-5p	-0.06	-0.06	< 0.1
RAB4A	ENST00000366690.4	RAB4A, member RAS oncogene family	850	1	1	0	0	0	0	0	0	3	hsa-miR-129-5p	-0.06	-0.23	< 0.1
PDS5A	ENST00000303538.8	PDS5, regulator of cohesion maintenance, homolog A (S. cerevisiae)	1518	2	0	2	0	0	0	0	0	1	hsa-miR-129-5p	-0.06	-0.06	0.14	2007, 2011
NFIC	ENST00000589123.1	nuclear factor I/C (CCAAT-binding transcription factor)	26	2	1	0	1	0	0	0	0	7	hsa-miR-129-5p	-0.06	-0.07	< 0.1
APPBP2	ENST00000083182.3	amyloid beta precursor protein (cytoplasmic tail) binding protein 2	907	1	0	1	0	0	0	0	0	2	hsa-miR-129-5p	-0.06	-0.06	< 0.1
CDYL2	ENST00000570137.2	chromodomain protein, Y-like 2	239	2	1	1	0	0	0	0	0	1	hsa-miR-129-5p	-0.06	-0.08	< 0.1
UNC5D	ENST00000287272.2	unc-5 homolog D (C. elegans)	37	1	1	0	0	4	0	1	3	3	hsa-miR-129-5p	-0.06	-0.08	< 0.1
NRXN3	ENST00000281127.7	neurexin 3	14	3	0	1	2	5	0	1	4	4	hsa-miR-129-5p	-0.06	-0.1	< 0.1	2007
RPH3A	ENST00000415485.3	rabphilin 3A homolog (mouse)	5	2	1	1	0	1	0	0	1	2	hsa-miR-129-5p	-0.06	-0.06	< 0.1	2011
NFIA	ENST00000403491.3	nuclear factor I/A	5	1	0	0	1	5	0	0	5	6	hsa-miR-129-5p	-0.06	-0.06	< 0.1	2011
TGIF2	ENST00000373874.2	TGFB-induced factor homeobox 2	192	1	0	1	0	1	0	0	1	0	hsa-miR-129-5p	-0.06	-0.07	< 0.1	2007, 2009, 2011
IL6ST	ENST00000381287.4	interleukin 6 signal transducer (gp130, oncostatin M receptor)	213	1	0	0	1	7	0	1	6	5	hsa-miR-129-5p	-0.06	-0.09	< 0.1
MBNL1	ENST00000357472.3	muscleblind-like splicing regulator 1	135	1	0	0	1	4	0	1	3	3	hsa-miR-129-5p	-0.06	-0.06	< 0.1	2007, 2011
HIPK1	ENST00000369558.1	homeodomain interacting protein kinase 1	930	1	1	0	0	2	0	1	1	0	hsa-miR-129-5p	-0.06	-0.06	< 0.1	2009, 2011
TNPO1	ENST00000337273.5	transportin 1	2041	1	1	0	0	1	0	0	1	2	hsa-miR-129-5p	-0.06	-0.06	< 0.1	2007, 2009, 2011
MDGA2	ENST00000426342.1	MAM domain containing glycosylphosphatidylinositol anchor 2	5	1	0	0	1	0	0	0	0	3	hsa-miR-129-5p	-0.06	-0.06	< 0.1	2007
TMEM257	ENST00000408967.2	transmembrane protein 257	5	1	0	1	0	0	0	0	0	2	hsa-miR-129-5p	-0.06	-0.06	< 0.1
RAPGEF4	ENST00000409036.1	Rap guanine nucleotide exchange factor (GEF) 4	60	1	0	1	0	0	0	0	0	3	hsa-miR-129-5p	-0.06	-0.06	< 0.1
NABP1	ENST00000410026.2	nucleic acid binding protein 1	938	1	0	0	1	5	0	0	5	6	hsa-miR-129-5p	-0.06	-0.1	< 0.1
PTAR1	ENST00000377200.5	protein prenyltransferase alpha subunit repeat containing 1	161	1	0	1	0	3	0	3	0	1	hsa-miR-129-5p	-0.06	-0.08	0.25	2009
TULP4	ENST00000367097.3	tubby like protein 4	93	1	0	1	0	4	0	1	3	3	hsa-miR-129-5p	-0.06	-0.07	0.13
DTWD2	ENST00000304058.4	DTW domain containing 2	83	1	0	1	0	0	0	0	0	1	hsa-miR-129-5p	-0.06	-0.06	< 0.1
FGFBP3	ENST00000311575.5	fibroblast growth factor binding protein 3	148	1	0	1	0	0	0	0	0	0	hsa-miR-129-5p	-0.06	-0.06	< 0.1	2009, 2011
KIAA1456	ENST00000524591.2	KIAA1456	24	1	0	1	0	4	0	1	3	1	hsa-miR-129-5p	-0.06	-0.07	0.14	2011
BMPR2	ENST00000374574.2	bone morphogenetic protein receptor, type II (serine/threonine kinase)	287	1	0	1	0	5	1	0	4	1	hsa-miR-129-5p	-0.06	-0.11	< 0.1	2007, 2009, 2011
SYNCRIP	ENST00000355238.6	synaptotagmin binding, cytoplasmic RNA interacting protein	4864	1	0	0	1	2	0	2	0	4	hsa-miR-129-5p	-0.06	-0.13	< 0.1
SLC7A1	ENST00000380752.5	solute carrier family 7 (cationic amino acid transporter, y+ system), member 1	338	1	1	0	0	2	1	0	1	0	hsa-miR-129-5p	-0.06	-0.07	< 0.1	2007, 2009, 2011
KIF26A	ENST00000315264.7	kinesin family member 26A	494	1	1	0	0	0	0	0	0	0	hsa-miR-129-5p	-0.06	-0.06	< 0.1	2009, 2011
ZNF281	ENST00000294740.3	zinc finger protein 281	595	3	1	0	2	3	0	0	3	2	hsa-miR-129-5p	-0.05	-0.08	< 0.1	2009, 2011
MED14	ENST00000324817.1	mediator complex subunit 14	1038	2	0	1	1	0	0	0	0	2	hsa-miR-129-5p	-0.05	-0.05	< 0.1	2009, 2011
GAN	ENST00000568107.2	gigaxonin	185	1	0	1	0	4	0	1	3	3	hsa-miR-129-5p	-0.05	-0.07	< 0.1
AMMECR1L	ENST00000272647.5	AMMECR1-like	21	1	1	0	0	0	0	0	0	0	hsa-miR-129-5p	-0.05	-0.05	< 0.1	2009, 2011
RAB10	ENST00000264710.4	RAB10, member RAS oncogene family	998	1	0	0	1	5	0	0	5	1	hsa-miR-129-5p	-0.05	-0.09	< 0.1	2007
GLYR1	ENST00000436648.5	glyoxylate reductase 1 homolog (Arabidopsis)	31	1	0	1	0	1	1	0	0	0	hsa-miR-129-5p	-0.05	-0.05	< 0.1	2007, 2009, 2011
SYT1	ENST00000457153.2	synaptotagmin I	13	1	0	1	0	0	0	0	0	4	hsa-miR-129-5p	-0.05	-0.05	< 0.1	2007
AUTS2	ENST00000342771.4	autism susceptibility candidate 2	198	1	1	0	0	0	0	0	0	0	hsa-miR-129-5p	-0.05	-0.1	< 0.1	2007, 2011
COX15	ENST00000016171.5	cytochrome c oxidase assembly homolog 15 (yeast)	984	1	0	1	0	3	1	1	1	1	hsa-miR-129-5p	-0.05	-0.16	< 0.1
GTF2A1	ENST00000553612.1	general transcription factor IIA, 1, 19/37kDa	88	1	0	1	0	2	0	1	1	1	hsa-miR-129-5p	-0.05	-0.07	< 0.1
EXT1	ENST00000378204.2	exostosin glycosyltransferase 1	694	1	1	0	0	3	0	0	3	3	hsa-miR-129-5p	-0.05	-0.1	< 0.1
BPTF	ENST00000321892.4	bromodomain PHD finger transcription factor	7	1	1	0	0	2	0	1	1	1	hsa-miR-129-5p	-0.05	-0.06	< 0.1	2007, 2009, 2011
GDE1	ENST00000353258.3	glycerophosphodiester phosphodiesterase 1	2741	1	0	1	0	4	1	0	3	3	hsa-miR-129-5p	-0.05	-0.23	< 0.1
GABRB1	ENST00000295454.3	gamma-aminobutyric acid (GABA) A receptor, beta 1	5	1	0	0	1	5	0	0	5	8	hsa-miR-129-5p	-0.05	-0.09	< 0.1
KLHL15	ENST00000328046.8	kelch-like family member 15	42	1	0	1	0	1	0	0	1	2	hsa-miR-129-5p	-0.05	-0.06	< 0.1	2011
KDM2B	ENST00000536437.1	lysine (K)-specific demethylase 2B	647	1	0	1	0	2	0	0	2	2	hsa-miR-129-5p	-0.05	-0.07	< 0.1	2007
NCOA1	ENST00000405141.1	nuclear receptor coactivator 1	200	1	1	0	0	1	0	0	1	0	hsa-miR-129-5p	-0.05	-0.05	< 0.1	2007, 2009, 2011
HIVEP3	ENST00000372583.1	human immunodeficiency virus type I enhancer binding protein 3	84	1	0	0	1	0	0	0	0	3	hsa-miR-129-5p	-0.05	-0.05	< 0.1
ZFX	ENST00000539115.1	zinc finger protein, X-linked	583	1	0	1	0	1	0	0	1	0	hsa-miR-129-5p	-0.05	-0.06	< 0.1	2007, 2009, 2011
TBL1X	ENST00000407597.2	transducin (beta)-like 1X-linked	125	1	0	0	1	1	0	1	0	1	hsa-miR-129-5p	-0.05	-0.05	< 0.1	2007, 2011
DNAJC13	ENST00000260818.6	DnaJ (Hsp40) homolog, subfamily C, member 13	256	1	1	0	0	0	0	0	0	2	hsa-miR-129-5p	-0.05	-0.05	< 0.1	2007, 2009, 2011
VGLL3	ENST00000398399.2	vestigial like 3 (Drosophila)	187	2	0	1	1	3	0	1	2	7	hsa-miR-129-5p	-0.05	-0.07	0.14	2009, 2011
TOE1	ENST00000372090.5	target of EGR1, member 1 (nuclear)	62	1	0	0	1	0	0	0	0	0	hsa-miR-129-5p	-0.05	-0.06	< 0.1	2009, 2011
TET2	ENST00000545826.1	tet methylcytosine dioxygenase 2	558	2	1	1	0	0	0	0	0	3	hsa-miR-129-5p	-0.05	-0.05	< 0.1
RSBN1	ENST00000261441.5	round spermatid basic protein 1	54	1	1	0	0	1	0	1	0	0	hsa-miR-129-5p	-0.05	-0.05	< 0.1	2007, 2011
BHLHB9	ENST00000372735.1	basic helix-loop-helix domain containing, class B, 9	5	1	1	0	0	1	0	1	0	0	hsa-miR-129-5p	-0.05	-0.05	< 0.1
FAM135B	ENST00000395297.1	family with sequence similarity 135, member B	5	1	1	0	0	1	0	1	0	0	hsa-miR-129-5p	-0.05	-0.05	< 0.1	2007, 2009, 2011
UNC80	ENST00000439458.1	unc-80 homolog (C. elegans)	5	1	1	0	0	2	0	0	2	0	hsa-miR-129-5p	-0.05	-0.05	< 0.1	2011
NOL4	ENST00000261592.5	nucleolar protein 4	12	1	1	0	0	2	0	0	2	4	hsa-miR-129-5p	-0.05	-0.05	< 0.1	2007
MYRIP	ENST00000302541.6	myosin VIIA and Rab interacting protein	9	1	0	0	1	2	0	0	2	2	hsa-miR-129-5p	-0.05	-0.05	< 0.1	2007, 2009, 2011
GRM5	ENST00000418177.2	glutamate receptor, metabotropic 5	5	1	1	0	0	2	0	0	2	1	hsa-miR-129-5p	-0.05	-0.05	< 0.1	2011
IPO7	ENST00000379719.3	importin 7	1331	1	1	0	0	1	0	1	0	2	hsa-miR-129-5p	-0.05	-0.05	< 0.1	2011
ZDHHC20	ENST00000320220.9	zinc finger, DHHC-type containing 20	1486	1	0	0	1	2	1	0	1	2	hsa-miR-129-5p	-0.05	-0.05	< 0.1
HS3ST3B1	ENST00000360954.2	heparan sulfate (glucosamine) 3-O-sulfotransferase 3B1	1489	1	0	0	1	2	1	0	1	1	hsa-miR-129-5p	-0.05	-0.05	< 0.1
ZNF618	ENST00000288466.7	zinc finger protein 618	778	4	0	1	3	0	0	0	0	1	hsa-miR-129-5p	-0.05	-0.05	< 0.1	2007, 2009, 2011
EP300	ENST00000263253.7	E1A binding protein p300	785	2	1	1	0	0	0	0	0	1	hsa-miR-129-5p	-0.05	-0.05	< 0.1	2007, 2009, 2011
CXorf23	ENST00000379687.3	chromosome X open reading frame 23	30	1	0	1	0	1	0	0	1	3	hsa-miR-129-5p	-0.05	-0.06	< 0.1	2007, 2009, 2011
PP13439	ENST00000331659.2		289	1	1	0	0	2	0	0	2	0	hsa-miR-129-5p	-0.05	-0.05	< 0.1
FAM129A	ENST00000367511.3	family with sequence similarity 129, member A	213	1	0	1	0	3	0	0	3	0	hsa-miR-129-5p	-0.05	-0.05	< 0.1
RBFOX1	ENST00000355637.4	RNA binding protein, fox-1 homolog (C. elegans) 1	5	2	1	0	1	1	0	0	1	0	hsa-miR-129-5p	-0.05	-0.06	< 0.1	2007
MDGA2	ENST00000439988.3	MAM domain-containing glycosylphosphatidylinositol anchor protein 2	0	1	0	0	1	0	0	0	0	3	hsa-miR-129-5p	-0.05	-0.05	< 0.1
NIPBL	ENST00000448238.2	Nipped-B homolog (Drosophila)	250	2	1	0	1	0	0	0	0	1	hsa-miR-129-5p	-0.05	-0.05	< 0.1	2007, 2009, 2011
GPRIN3	ENST00000609438.1	GPRIN family member 3	213	1	0	1	0	4	0	0	4	6	hsa-miR-129-5p	-0.05	-0.08	< 0.1	2009, 2011
PLCXD3	ENST00000377801.3	phosphatidylinositol-specific phospholipase C, X domain containing 3	81	1	1	0	0	1	0	1	0	3	hsa-miR-129-5p	-0.05	-0.05	< 0.1
ZNF106	ENST00000263805.4	zinc finger protein 106	406	1	0	1	0	3	0	0	3	3	hsa-miR-129-5p	-0.05	-0.05	< 0.1	2011
TAF1D	ENST00000448108.2	TATA box binding protein (TBP)-associated factor, RNA polymerase I, D, 41kDa	132	1	1	0	0	1	0	1	0	2	hsa-miR-129-5p	-0.05	-0.06	< 0.1
GBX2	ENST00000551105.1	gastrulation brain homeobox 2	53	1	0	1	0	1	0	1	0	0	hsa-miR-129-5p	-0.05	-0.07	< 0.1
IRF2BPL	ENST00000238647.3	interferon regulatory factor 2 binding protein-like	2145	1	0	1	0	0	0	0	0	0	hsa-miR-129-5p	-0.05	-0.05	< 0.1	2007
UBASH3B	ENST00000284273.5	ubiquitin associated and SH3 domain containing B	281	1	1	0	0	0	0	0	0	1	hsa-miR-129-5p	-0.05	-0.05	< 0.1	2009, 2011
SMARCC1	ENST00000254480.5	SWI/SNF related, matrix associated, actin dependent regulator of chromatin, subfamily c, member 1	727	1	1	0	0	1	0	0	1	2	hsa-miR-129-5p	-0.04	-0.05	< 0.1	2009, 2011
MED13L	ENST00000281928.3	mediator complex subunit 13-like	73	1	0	1	0	4	0	0	4	1	hsa-miR-129-5p	-0.04	-0.06	< 0.1	2007
CCDC88A	ENST00000336838.6	coiled-coil domain containing 88A	141	1	0	1	0	4	0	1	3	3	hsa-miR-129-5p	-0.04	-0.07	< 0.1	2007, 2009, 2011
FAM208B	ENST00000328090.5	family with sequence similarity 208, member B	42	2	1	1	0	0	0	0	0	1	hsa-miR-129-5p	-0.04	-0.06	< 0.1
SMCHD1	ENST00000320876.6	structural maintenance of chromosomes flexible hinge domain containing 1	270	1	0	1	0	1	1	0	0	1	hsa-miR-129-5p	-0.04	-0.05	< 0.1	2009, 2011
MAP6D1	ENST00000318631.3	MAP6 domain containing 1	45	1	0	1	0	0	0	0	0	0	hsa-miR-129-5p	-0.04	-0.16	< 0.1
TOX	ENST00000361421.1	thymocyte selection-associated high mobility group box	139	1	1	0	0	2	1	0	1	1	hsa-miR-129-5p	-0.04	-0.1	< 0.1	2007, 2009, 2011
YAF2	ENST00000327791.4	YY1 associated factor 2	413	1	0	1	0	0	0	0	0	4	hsa-miR-129-5p	-0.04	-0.1	< 0.1	2011
ZNF804B	ENST00000333190.4	zinc finger protein 804B	0	1	0	1	0	0	0	0	0	4	hsa-miR-129-5p	-0.04	-0.04	< 0.1
NRXN2	ENST00000301894.2	neurexin 2	5	1	1	0	0	0	0	0	0	1	hsa-miR-129-5p	-0.04	-0.04	< 0.1	2007, 2009, 2011
TACC1	ENST00000330691.6	transforming, acidic coiled-coil containing protein 1	186	1	1	0	0	1	0	0	1	2	hsa-miR-129-5p	-0.04	-0.08	< 0.1
METAP1	ENST00000296411.6	methionyl aminopeptidase 1	887	1	0	1	0	1	0	0	1	0	hsa-miR-129-5p	-0.04	-0.05	< 0.1
PTPN4	ENST00000263708.2	protein tyrosine phosphatase, non-receptor type 4 (megakaryocyte)	215	1	0	1	0	5	0	1	4	2	hsa-miR-129-5p	-0.04	-0.08	0.14
KDM5A	ENST00000399788.2	lysine (K)-specific demethylase 5A	118	1	0	0	1	4	0	0	4	4	hsa-miR-129-5p	-0.04	-0.05	< 0.1
ERBB4	ENST00000342788.4	v-erb-b2 avian erythroblastic leukemia viral oncogene homolog 4	27	1	0	0	1	3	0	1	2	3	hsa-miR-129-5p	-0.04	-0.05	< 0.1
LPHN3	ENST00000512091.2	latrophilin 3	93	1	1	0	0	2	0	0	2	4	hsa-miR-129-5p	-0.04	-0.05	< 0.1	2007, 2009, 2011
BACH2	ENST00000257749.4	BTB and CNC homology 1, basic leucine zipper transcription factor 2	74	1	1	0	0	1	0	1	0	2	hsa-miR-129-5p	-0.04	-0.05	< 0.1	2007, 2009
NAA35	ENST00000361671.5	N(alpha)-acetyltransferase 35, NatC auxiliary subunit	69	1	0	0	1	5	2	1	2	2	hsa-miR-129-5p	-0.04	-0.11	< 0.1	2007
PKHD1	ENST00000371117.3	polycystic kidney and hepatic disease 1 (autosomal recessive)	5	1	0	1	0	2	0	0	2	5	hsa-miR-129-5p	-0.04	-0.04	< 0.1
GDNF	ENST00000326524.2	glial cell derived neurotrophic factor	7	1	0	1	0	2	0	0	2	1	hsa-miR-129-5p	-0.04	-0.04	< 0.1
PAX5	ENST00000358127.4	paired box 5	5	1	0	0	1	2	0	1	1	1	hsa-miR-129-5p	-0.04	-0.04	< 0.1
OXR1	ENST00000312046.6	oxidation resistance 1	27	1	1	0	0	1	0	0	1	1	hsa-miR-129-5p	-0.04	-0.04	< 0.1	2007, 2009, 2011
TSHZ1	ENST00000322038.5	teashirt zinc finger homeobox 1	174	1	1	0	0	1	0	0	1	1	hsa-miR-129-5p	-0.04	-0.04	< 0.1	2007, 2009, 2011
BCL11B	ENST00000357195.3	B-cell CLL/lymphoma 11B (zinc finger protein)	73	1	1	0	0	1	0	0	1	3	hsa-miR-129-5p	-0.04	-0.04	< 0.1	2007, 2009, 2011
GLIS3	ENST00000324333.10	GLIS family zinc finger 3	47	1	1	0	0	1	0	0	1	0	hsa-miR-129-5p	-0.04	-0.04	< 0.1	2009, 2011
RYR2	ENST00000366574.2	ryanodine receptor 2 (cardiac)	18	1	1	0	0	1	0	0	1	1	hsa-miR-129-5p	-0.04	-0.04	< 0.1	2007, 2009, 2011
RIMS2	ENST00000507740.1	regulating synaptic membrane exocytosis 2	8	2	1	0	1	0	0	0	0	1	hsa-miR-129-5p	-0.04	-0.04	< 0.1	2009, 2011
DPP9	ENST00000594671.1	dipeptidyl-peptidase 9	422	1	1	0	0	1	0	0	1	0	hsa-miR-129-5p	-0.04	-0.04	< 0.1
ZBTB10	ENST00000430430.1	zinc finger and BTB domain containing 10	113	1	1	0	0	0	0	0	0	1	hsa-miR-129-5p	-0.04	-0.04	< 0.1	2007, 2009, 2011
ZFP91	ENST00000316059.6	ZFP91 zinc finger protein	688	1	0	0	1	3	0	0	3	1	hsa-miR-129-5p	-0.04	-0.04	< 0.1	2007, 2011
TOMM40	ENST00000592434.1	translocase of outer mitochondrial membrane 40 homolog (yeast)	14	2	0	0	2	2	0	0	2	2	hsa-miR-129-5p	-0.04	-0.04	< 0.1	2007, 2011
PCBP2	ENST00000455667.3	poly(rC) binding protein 2	24310	1	0	0	1	2	1	0	1	0	hsa-miR-129-5p	-0.04	-0.14	< 0.1	2011
BTBD9	ENST00000314100.6	BTB (POZ) domain containing 9	65	2	2	0	0	0	0	0	0	1	hsa-miR-129-5p	-0.04	-0.06	< 0.1	2009, 2011
NR3C2	ENST00000344721.4	nuclear receptor subfamily 3, group C, member 2	425	1	0	1	0	2	0	0	2	0	hsa-miR-129-5p	-0.04	-0.04	< 0.1	2007, 2009, 2011
FGF2	ENST00000264498.3	fibroblast growth factor 2 (basic)	123	1	0	1	0	3	0	0	3	1	hsa-miR-129-5p	-0.04	-0.06	< 0.1
DNMT3A	ENST00000380746.4	DNA (cytosine-5-)-methyltransferase 3 alpha	221	2	0	2	0	2	0	0	2	4	hsa-miR-129-5p	-0.04	-0.06	0.14
GSE1	ENST00000253458.7	Gse1 coiled-coil protein	133	2	1	0	1	0	0	0	0	1	hsa-miR-129-5p	-0.04	-0.04	< 0.1	2009, 2011
RAB3B	ENST00000371655.3	RAB3B, member RAS oncogene family	611	1	0	1	0	9	0	0	9	6	hsa-miR-129-5p	-0.04	-0.11	< 0.1	2011
RNF115	ENST00000369291.5	ring finger protein 115	757	1	0	0	1	3	0	0	3	8	hsa-miR-129-5p	-0.04	-0.06	< 0.1
SIM2	ENST00000290399.6	single-minded homolog 2 (Drosophila)	108	1	0	1	0	2	0	0	2	2	hsa-miR-129-5p	-0.04	-0.14	< 0.1
TNRC6C	ENST00000335749.4	trinucleotide repeat containing 6C	248	1	0	0	1	3	0	0	3	0	hsa-miR-129-5p	-0.04	-0.04	< 0.1	2011
PHF12	ENST00000577226.1	PHD finger protein 12	307	1	0	1	0	1	0	1	0	4	hsa-miR-129-5p	-0.04	-0.04	0.14	2007
TMX3	ENST00000299608.2	thioredoxin-related transmembrane protein 3	348	1	1	0	0	2	0	1	1	1	hsa-miR-129-5p	-0.04	-0.06	< 0.1	2009, 2011
MEX3A	ENST00000532414.2	mex-3 RNA binding family member A	912	1	1	0	0	0	0	0	0	2	hsa-miR-129-5p	-0.04	-0.05	< 0.1	2009, 2011
SEPHS1	ENST00000545675.1	selenophosphate synthetase 1	281	1	1	0	0	3	0	0	3	4	hsa-miR-129-5p	-0.04	-0.06	< 0.1
USF2	ENST00000343550.5	upstream transcription factor 2, c-fos interacting	1981	1	0	0	1	1	0	0	1	0	hsa-miR-129-5p	-0.04	-0.04	< 0.1
ZNF516	ENST00000443185.2	zinc finger protein 516	311	1	0	0	1	2	1	1	0	1	hsa-miR-129-5p	-0.04	-0.06	< 0.1	2009, 2011
FIGN	ENST00000333129.3	fidgetin	10	1	0	1	0	3	0	0	3	5	hsa-miR-129-5p	-0.04	-0.05	< 0.1	2007, 2009, 2011
STX16	ENST00000355957.5	syntaxin 16	756	1	0	1	0	2	0	0	2	4	hsa-miR-129-5p	-0.04	-0.04	< 0.1
RORA	ENST00000335670.6	RAR-related orphan receptor A	102	1	0	0	1	3	0	0	3	4	hsa-miR-129-5p	-0.04	-0.04	< 0.1	2011
P4HA2	ENST00000401867.1	prolyl 4-hydroxylase, alpha polypeptide II	1077	1	0	0	1	2	2	0	0	0	hsa-miR-129-5p	-0.03	-0.07	< 0.1	2007, 2009
WWC1	ENST00000265293.4	WW and C2 domain containing 1	43	1	0	0	1	3	0	0	3	3	hsa-miR-129-5p	-0.03	-0.04	< 0.1	2011
BRF2	ENST00000220659.6	BRF2, RNA polymerase III transcription initiation factor 50 kDa subunit	229	1	0	1	0	0	0	0	0	0	hsa-miR-129-5p	-0.03	-0.11	< 0.1
FOXP2	ENST00000408937.3	forkhead box P2	169	2	2	0	0	1	0	0	1	5	hsa-miR-129-5p	-0.03	-0.07	< 0.1	2011
B3GALT1	ENST00000392690.3	UDP-Gal:betaGlcNAc beta 1,3-galactosyltransferase, polypeptide 1	35	1	0	1	0	2	0	1	1	2	hsa-miR-129-5p	-0.03	-0.12	0.14
UBE2V2	ENST00000523111.2	ubiquitin-conjugating enzyme E2 variant 2	1770	1	0	1	0	2	0	0	2	3	hsa-miR-129-5p	-0.03	-0.14	< 0.1
ATP2B4	ENST00000367218.3	ATPase, Ca++ transporting, plasma membrane 4	7311	1	0	1	0	1	0	0	1	0	hsa-miR-129-5p	-0.03	-0.03	< 0.1	2007, 2009, 2011
ZNF703	ENST00000331569.4	zinc finger protein 703	1557	1	0	1	0	0	0	0	0	0	hsa-miR-129-5p	-0.03	-0.05	< 0.1
CNBP	ENST00000502976.1	CCHC-type zinc finger, nucleic acid binding protein	2257	1	0	0	1	4	0	1	3	3	hsa-miR-129-5p	-0.03	-0.08	< 0.1	2007, 2009, 2011
MYPN	ENST00000358913.5	myopalladin	73	1	1	0	0	6	2	1	3	5	hsa-miR-129-5p	-0.03	-0.14	< 0.1
FMR1	ENST00000370471.3	fragile X mental retardation 1	1155	1	1	0	0	1	1	0	0	2	hsa-miR-129-5p	-0.03	-0.27	< 0.1	2007, 2009, 2011
ANK3	ENST00000280772.2	ankyrin 3, node of Ranvier (ankyrin G)	74	1	0	1	0	1	0	0	1	4	hsa-miR-129-5p	-0.03	-0.06	< 0.1	2011
MED12L	ENST00000474524.1	mediator complex subunit 12-like	30	1	0	1	0	3	1	0	2	3	hsa-miR-129-5p	-0.03	-0.07	< 0.1	2009, 2011
ELK4	ENST00000357992.4	ELK4, ETS-domain protein (SRF accessory protein 1)	39	1	0	1	0	0	0	0	0	1	hsa-miR-129-5p	-0.03	-0.07	< 0.1	2011
SIAH1	ENST00000380006.2	siah E3 ubiquitin protein ligase 1	34	1	1	0	0	0	0	0	0	0	hsa-miR-129-5p	-0.03	-0.22	< 0.1	2007, 2011
CD47	ENST00000361309.5	CD47 molecule	520	1	0	1	0	1	0	1	0	2	hsa-miR-129-5p	-0.03	-0.07	0.14
ZNF280C	ENST00000370978.4	zinc finger protein 280C	138	2	0	0	2	2	0	0	2	2	hsa-miR-129-5p	-0.03	-0.04	< 0.1	2009, 2011
RGS19	ENST00000395042.1	regulator of G-protein signaling 19	195	1	0	0	1	0	0	0	0	1	hsa-miR-129-5p	-0.03	-0.03	< 0.1	2009, 2011
ACTN4	ENST00000252699.2	actinin, alpha 4	5688	1	0	0	1	3	1	0	2	2	hsa-miR-129-5p	-0.03	-0.09	< 0.1	2011
THRA	ENST00000450525.2	thyroid hormone receptor, alpha	547	1	0	1	0	1	0	0	1	0	hsa-miR-129-5p	-0.03	-0.03	< 0.1
ZBTB46	ENST00000245663.4	zinc finger and BTB domain containing 46	71	1	0	1	0	1	0	0	1	1	hsa-miR-129-5p	-0.03	-0.03	< 0.1	2011
PDE4A	ENST00000380702.2	phosphodiesterase 4A, cAMP-specific	48	1	0	1	0	1	0	0	1	0	hsa-miR-129-5p	-0.03	-0.03	< 0.1	2011
CDH4	ENST00000360469.5	cadherin 4, type 1, R-cadherin (retinal)	33	1	0	0	1	1	0	1	0	0	hsa-miR-129-5p	-0.03	-0.03	< 0.1
ESRRG	ENST00000361525.3	estrogen-related receptor gamma	5	2	0	1	1	0	0	0	0	1	hsa-miR-129-5p	-0.03	-0.03	< 0.1	2007, 2009, 2011
PAX2	ENST00000370296.2	paired box 2	8	2	0	1	1	0	0	0	0	1	hsa-miR-129-5p	-0.03	-0.03	< 0.1	2007, 2009, 2011
HNRNPK	ENST00000376281.4	heterogeneous nuclear ribonucleoprotein K	124	2	0	1	1	0	0	0	0	1	hsa-miR-129-5p	-0.03	-0.03	< 0.1	2007
UNC5B	ENST00000335350.6	unc-5 homolog B (C. elegans)	90	1	0	0	1	1	0	1	0	0	hsa-miR-129-5p	-0.03	-0.03	< 0.1	2011
LRP12	ENST00000424843.2	low density lipoprotein receptor-related protein 12	378	1	0	1	0	1	0	0	1	2	hsa-miR-129-5p	-0.03	-0.03	< 0.1
KCNJ12	ENST00000583088.1	potassium inwardly-rectifying channel, subfamily J, member 12	9	1	0	0	1	1	0	1	0	0	hsa-miR-129-5p	-0.03	-0.03	< 0.1	2011
HS6ST1	ENST00000259241.6	heparan sulfate 6-O-sulfotransferase 1	22	1	0	0	1	1	0	1	0	0	hsa-miR-129-5p	-0.03	-0.03	< 0.1	2011
TBX20	ENST00000408931.3	T-box 20	0	1	0	0	1	2	0	0	2	2	hsa-miR-129-5p	-0.03	-0.03	< 0.1
TRIO	ENST00000344204.4	trio Rho guanine nucleotide exchange factor	365	1	1	0	0	0	0	0	0	0	hsa-miR-129-5p	-0.03	-0.03	< 0.1	2007, 2009, 2011
ZFHX2	ENST00000419474.3	zinc finger homeobox 2	7	2	0	0	2	1	0	0	1	1	hsa-miR-129-5p	-0.03	-0.03	< 0.1	2011
DOCK3	ENST00000266037.9	dedicator of cytokinesis 3	47	1	1	0	0	0	0	0	0	0	hsa-miR-129-5p	-0.03	-0.03	< 0.1	2007, 2009, 2011
ATRN	ENST00000262919.5	attractin	39	1	1	0	0	0	0	0	0	1	hsa-miR-129-5p	-0.03	-0.03	< 0.1	2009, 2011
FAXC	ENST00000389677.5	failed axon connections homolog (Drosophila)	95	1	1	0	0	0	0	0	0	3	hsa-miR-129-5p	-0.03	-0.03	< 0.1	2009, 2011
FCHO2	ENST00000430046.2	FCH domain only 2	158	1	1	0	0	0	0	0	0	1	hsa-miR-129-5p	-0.03	-0.03	< 0.1
PAK7	ENST00000378423.1	p21 protein (Cdc42/Rac)-activated kinase 7	6	1	1	0	0	0	0	0	0	2	hsa-miR-129-5p	-0.03	-0.03	< 0.1	2009, 2011
PHIP	ENST00000275034.4	pleckstrin homology domain interacting protein	668	1	1	0	0	0	0	0	0	3	hsa-miR-129-5p	-0.03	-0.03	< 0.1	2011
CECR6	ENST00000399875.1	cat eye syndrome chromosome region, candidate 6	5	1	1	0	0	0	0	0	0	0	hsa-miR-129-5p	-0.03	-0.03	< 0.1	2009, 2011
GPR37L1	ENST00000367282.5	G protein-coupled receptor 37 like 1	5	1	1	0	0	0	0	0	0	0	hsa-miR-129-5p	-0.03	-0.03	< 0.1
MYCBP2	ENST00000544440.2	MYC binding protein 2, E3 ubiquitin protein ligase	343	1	1	0	0	0	0	0	0	0	hsa-miR-129-5p	-0.03	-0.03	< 0.1	2011
TNRC6A	ENST00000395799.3	trinucleotide repeat containing 6A	267	1	0	0	1	2	0	0	2	1	hsa-miR-129-5p	-0.03	-0.03	< 0.1	2007
FAM155B	ENST00000252338.4	family with sequence similarity 155, member B	21	1	1	0	0	0	0	0	0	0	hsa-miR-129-5p	-0.03	-0.03	< 0.1	2009, 2011
PIAS4	ENST00000262971.2	protein inhibitor of activated STAT, 4	521	1	0	0	1	2	0	0	2	0	hsa-miR-129-5p	-0.03	-0.03	< 0.1
LARP1	ENST00000336314.4	La ribonucleoprotein domain family, member 1	4979	3	0	0	3	0	0	0	0	1	hsa-miR-129-5p	-0.03	-0.03	< 0.1	2007, 2009, 2011
CSMD2	ENST00000373381.4	CUB and Sushi multiple domains 2	5	2	0	0	2	1	0	0	1	0	hsa-miR-129-5p	-0.03	-0.03	< 0.1	2007, 2009, 2011
PTPRF	ENST00000372414.3	protein tyrosine phosphatase, receptor type, F	14842	1	0	0	1	3	0	0	3	2	hsa-miR-129-5p	-0.03	-0.04	< 0.1
SALL4	ENST00000217086.4	sal-like 4 (Drosophila)	155	1	0	1	0	1	0	0	1	0	hsa-miR-129-5p	-0.03	-0.03	< 0.1
MCUR1	ENST00000379170.4	mitochondrial calcium uniporter regulator 1	129	1	0	1	0	1	0	0	1	1	hsa-miR-129-5p	-0.03	-0.03	< 0.1	2011
AFF3	ENST00000409236.2	AF4/FMR2 family, member 3	296	1	0	0	1	1	0	1	0	1	hsa-miR-129-5p	-0.03	-0.03	< 0.1	2007, 2009, 2011
ZBTB34	ENST00000319119.4	zinc finger and BTB domain containing 34	726	1	1	0	0	0	0	0	0	1	hsa-miR-129-5p	-0.03	-0.03	< 0.1	2009, 2011
CKAP4	ENST00000378026.4	cytoskeleton-associated protein 4	1923	2	0	0	2	1	0	0	1	0	hsa-miR-129-5p	-0.03	-0.03	< 0.1	2007, 2009, 2011
ZSWIM6	ENST00000252744.5	zinc finger, SWIM-type containing 6	933	1	0	0	1	2	0	0	2	1	hsa-miR-129-5p	-0.03	-0.03	< 0.1
ZNF395	ENST00000344423.5	zinc finger protein 395	1044	1	1	0	0	0	0	0	0	1	hsa-miR-129-5p	-0.03	-0.03	< 0.1	2009, 2011
CLTC	ENST00000269122.3	clathrin, heavy chain (Hc)	10702	1	0	1	0	2	0	0	2	1	hsa-miR-129-5p	-0.03	-0.05	< 0.1	2009, 2011
SOX6	ENST00000316399.6	SRY (sex determining region Y)-box 6	22	1	0	0	1	5	0	2	3	2	hsa-miR-129-5p	-0.03	-0.08	< 0.1
PHF21A	ENST00000257821.4	PHD finger protein 21A	301	2	0	1	1	0	0	0	0	1	hsa-miR-129-5p	-0.03	-0.03	< 0.1	2007, 2009, 2011
GPC6	ENST00000377047.4	glypican 6	410	1	0	0	1	2	0	0	2	1	hsa-miR-129-5p	-0.03	-0.03	< 0.1
ADCY5	ENST00000462833.1	adenylate cyclase 5	25	1	0	1	0	0	0	0	0	1	hsa-miR-129-5p	-0.03	-0.04	< 0.1	2011
PDP2	ENST00000311765.2	pyruvate dehyrogenase phosphatase catalytic subunit 2	102	1	0	1	0	4	0	0	4	4	hsa-miR-129-5p	-0.03	-0.06	< 0.1
CACNA1C	ENST00000399655.1	calcium channel, voltage-dependent, L type, alpha 1C subunit	69	4	0	2	2	1	0	0	1	1	hsa-miR-129-5p	-0.03	-0.07	0.14	2011
TIAL1	ENST00000369093.2	TIA1 cytotoxic granule-associated RNA binding protein-like 1	1342	1	1	0	0	3	0	0	3	2	hsa-miR-129-5p	-0.03	-0.09	< 0.1
SEC14L1	ENST00000413679.2	SEC14-like 1 (S. cerevisiae)	1399	1	1	0	0	0	0	0	0	0	hsa-miR-129-5p	-0.03	-0.03	< 0.1	2011
OTUD7A	ENST00000307050.4	OTU domain containing 7A	35	2	0	1	1	1	0	1	0	2	hsa-miR-129-5p	-0.03	-0.09	0.14
CHDH	ENST00000315251.6	choline dehydrogenase	249	1	0	0	1	6	1	1	4	3	hsa-miR-129-5p	-0.03	-0.1	< 0.1
TMEM65	ENST00000297632.6	transmembrane protein 65	769	1	0	0	1	5	0	1	4	2	hsa-miR-129-5p	-0.03	-0.07	< 0.1	2007
MAPK1	ENST00000215832.6	mitogen-activated protein kinase 1	630	2	1	0	1	4	1	0	3	2	hsa-miR-129-5p	-0.03	-0.1	< 0.1	2007, 2009, 2011
AP5M1	ENST00000261558.3	adaptor-related protein complex 5, mu 1 subunit	198	1	0	1	0	7	0	0	7	2	hsa-miR-129-5p	-0.03	-0.09	< 0.1
CTDSPL2	ENST00000260327.4	CTD (carboxy-terminal domain, RNA polymerase II, polypeptide A) small phosphatase like 2	457	1	1	0	0	0	0	0	0	3	hsa-miR-129-5p	-0.03	-0.03	< 0.1	2007, 2009, 2011
PHF8	ENST00000338946.6	PHD finger protein 8	85	1	0	0	1	1	0	1	0	1	hsa-miR-129-5p	-0.03	-0.03	< 0.1
XPO7	ENST00000252512.9	exportin 7	647	1	1	0	0	0	0	0	0	1	hsa-miR-129-5p	-0.03	-0.03	< 0.1	2009, 2011
KCTD20	ENST00000373731.2	potassium channel tetramerization domain containing 20	88	1	0	1	0	3	0	0	3	1	hsa-miR-129-5p	-0.03	-0.05	< 0.1	2011
DSC3	ENST00000434452.1	desmocollin 3	390	1	0	1	0	0	0	0	0	4	hsa-miR-129-5p	-0.03	-0.03	< 0.1	2011
BRWD1	ENST00000342449.3	bromodomain and WD repeat domain containing 1	96	1	0	1	0	4	0	2	2	4	hsa-miR-129-5p	-0.03	-0.08	0.14	2009
PLEKHA8	ENST00000449726.1	pleckstrin homology domain containing, family A (phosphoinositide binding specific) member 8	661	1	0	1	0	0	0	0	0	1	hsa-miR-129-5p	-0.03	-0.03	< 0.1	2011
CACNA2D1	ENST00000356860.3	calcium channel, voltage-dependent, alpha 2/delta subunit 1	418	1	0	1	0	1	0	0	1	1	hsa-miR-129-5p	-0.03	-0.03	< 0.1
HERPUD2	ENST00000396081.1	HERPUD family member 2	30	1	0	0	1	1	0	0	1	1	hsa-miR-129-5p	-0.03	-0.03	< 0.1
BMP2	ENST00000378827.4	bone morphogenetic protein 2	1193	1	0	0	1	0	0	0	0	3	hsa-miR-129-5p	-0.03	-0.03	< 0.1
RUNX1	ENST00000344691.4	runt-related transcription factor 1	182	1	1	0	0	3	0	2	1	0	hsa-miR-129-5p	-0.03	-0.08	< 0.1	2011
IGSF3	ENST00000369486.3	immunoglobulin superfamily, member 3	141	1	0	0	1	2	1	1	0	0	hsa-miR-129-5p	-0.03	-0.06	< 0.1	2009, 2011
IFFO2	ENST00000455833.2	intermediate filament family orphan 2	139	1	1	0	0	0	0	0	0	0	hsa-miR-129-5p	-0.03	-0.03	< 0.1	2011
SETBP1	ENST00000282030.5	SET binding protein 1	77	1	0	0	1	2	0	0	2	2	hsa-miR-129-5p	-0.03	-0.03	< 0.1	2011
PABPC1	ENST00000318607.5	poly(A) binding protein, cytoplasmic 1	95	2	0	0	2	0	0	0	0	2	hsa-miR-129-5p	-0.03	-0.03	< 0.1	2007, 2009, 2011
GPBP1	ENST00000424459.3	GC-rich promoter binding protein 1	732	1	0	1	0	1	0	0	1	6	hsa-miR-129-5p	-0.02	-0.1	< 0.1
KDM2A	ENST00000529006.2	lysine (K)-specific demethylase 2A	729	1	0	1	0	1	0	0	1	1	hsa-miR-129-5p	-0.02	-0.03	< 0.1	2007, 2009, 2011
VPS36	ENST00000378060.4	vacuolar protein sorting 36 homolog (S. cerevisiae)	57	1	1	0	0	1	0	0	1	1	hsa-miR-129-5p	-0.02	-0.04	< 0.1	2009, 2011
ETV6	ENST00000396373.4	ets variant 6	44	2	0	0	2	3	1	1	1	0	hsa-miR-129-5p	-0.02	-0.08	< 0.1	2011
SYTL3	ENST00000367081.3	synaptotagmin-like 3	16	1	1	0	0	3	0	0	3	0	hsa-miR-129-5p	-0.02	-0.23	< 0.1
PAPOLG	ENST00000238714.3	poly(A) polymerase gamma	49	1	0	0	1	1	0	1	0	0	hsa-miR-129-5p	-0.02	-0.03	< 0.1	2011
USP13	ENST00000263966.3	ubiquitin specific peptidase 13 (isopeptidase T-3)	379	1	0	0	1	2	0	0	2	5	hsa-miR-129-5p	-0.02	-0.03	< 0.1	2011
TMEM67	ENST00000453321.3	transmembrane protein 67	219	1	0	0	1	2	0	0	2	2	hsa-miR-129-5p	-0.02	-0.03	< 0.1
ZFHX4	ENST00000521891.2	zinc finger homeobox 4	194	1	0	0	1	0	0	0	0	4	hsa-miR-129-5p	-0.02	-0.02	< 0.1	2007, 2009, 2011
RPS6	ENST00000380394.4	ribosomal protein S6	380	1	0	1	0	1	0	0	1	0	hsa-miR-129-5p	-0.02	-0.11	< 0.1
THSD4	ENST00000355327.3	thrombospondin, type I, domain containing 4	69	1	0	1	0	1	0	1	0	3	hsa-miR-129-5p	-0.02	-0.04	< 0.1	2011
RPS6KA5	ENST00000261991.3	ribosomal protein S6 kinase, 90kDa, polypeptide 5	64	1	1	0	0	2	1	0	1	4	hsa-miR-129-5p	-0.02	-0.07	< 0.1
MLLT3	ENST00000380338.4	myeloid/lymphoid or mixed-lineage leukemia (trithorax homolog, Drosophila); translocated to, 3	385	1	0	1	0	1	1	0	0	1	hsa-miR-129-5p	-0.02	-0.09	< 0.1
NUFIP2	ENST00000225388.4	nuclear fragile X mental retardation protein interacting protein 2	440	1	0	1	0	2	0	0	2	3	hsa-miR-129-5p	-0.02	-0.04	< 0.1	2007, 2009, 2011
CBX6	ENST00000407418.3	chromobox homolog 6	215	1	1	0	0	1	0	0	1	1	hsa-miR-129-5p	-0.02	-0.04	< 0.1	2009, 2011
PLEKHO1	ENST00000369124.4	pleckstrin homology domain containing, family O member 1	144	2	0	1	1	2	0	0	2	2	hsa-miR-129-5p	-0.02	-0.06	< 0.1	2007, 2009, 2011
IKZF3	ENST00000346872.3	IKAROS family zinc finger 3 (Aiolos)	7	1	0	0	1	6	0	0	6	8	hsa-miR-129-5p	-0.02	-0.07	< 0.1
PLCG1	ENST00000244007.3	phospholipase C, gamma 1	69	1	0	1	0	1	0	0	1	2	hsa-miR-129-5p	-0.02	-0.03	< 0.1	2007, 2009, 2011
HOOK3	ENST00000307602.4	hook microtubule-tethering protein 3	403	2	0	2	0	2	0	0	2	10	hsa-miR-129-5p	-0.02	-0.06	0.14	2011
KLHL28	ENST00000396128.4	kelch-like family member 28	9	1	0	1	0	3	0	0	3	4	hsa-miR-129-5p	-0.02	-0.05	< 0.1	2007, 2009, 2011
SMC1A	ENST00000322213.4	structural maintenance of chromosomes 1A	1626	1	0	1	0	1	1	0	0	1	hsa-miR-129-5p	-0.02	-0.05	< 0.1	2011
PURA	ENST00000331327.3	purine-rich element binding protein A	367	2	0	0	2	0	0	0	0	4	hsa-miR-129-5p	-0.02	-0.02	< 0.1	2007, 2011
BAG2	ENST00000370693.5	BCL2-associated athanogene 2	2237	1	0	1	0	2	0	2	0	4	hsa-miR-129-5p	-0.02	-0.1	0.13
RNF11	ENST00000242719.3	ring finger protein 11	5881	1	0	0	1	3	0	1	2	2	hsa-miR-129-5p	-0.02	-0.05	< 0.1	2007
ZMAT4	ENST00000315769.7	zinc finger, matrin-type 4	5	1	0	1	0	1	0	1	0	0	hsa-miR-129-5p	-0.02	-0.04	< 0.1	2011
FRYL	ENST00000503238.1	FRY-like	276	1	0	1	0	0	0	0	0	2	hsa-miR-129-5p	-0.02	-0.02	< 0.1	2007
ZNF385A	ENST00000551109.1	zinc finger protein 385A	94	1	0	1	0	0	0	0	0	0	hsa-miR-129-5p	-0.02	-0.02	< 0.1	2007, 2009, 2011
BNC2	ENST00000380672.4	basonuclin 2	770	1	0	1	0	0	0	0	0	4	hsa-miR-129-5p	-0.02	-0.02	< 0.1	2009
E2F7	ENST00000322886.7	E2F transcription factor 7	308	1	0	1	0	0	0	0	0	0	hsa-miR-129-5p	-0.02	-0.02	< 0.1	2009, 2011
EPHA8	ENST00000166244.3	EPH receptor A8	5	1	0	1	0	0	0	0	0	0	hsa-miR-129-5p	-0.02	-0.02	< 0.1	2007, 2009, 2011
ATP2A3	ENST00000309890.7	ATPase, Ca++ transporting, ubiquitous	40	1	0	1	0	0	0	0	0	0	hsa-miR-129-5p	-0.02	-0.02	< 0.1	2011
ZNF609	ENST00000326648.3	zinc finger protein 609	103	1	0	1	0	0	0	0	0	1	hsa-miR-129-5p	-0.02	-0.02	< 0.1	2007
MYT1L	ENST00000399161.2	myelin transcription factor 1-like	5	1	0	1	0	0	0	0	0	0	hsa-miR-129-5p	-0.02	-0.02	< 0.1	2007, 2009, 2011
MAN1A1	ENST00000368468.3	mannosidase, alpha, class 1A, member 1	248	1	0	1	0	0	0	0	0	1	hsa-miR-129-5p	-0.02	-0.02	< 0.1	2007, 2009, 2011
CTNNA2	ENST00000496558.1	catenin (cadherin-associated protein), alpha 2	5	1	0	1	0	0	0	0	0	0	hsa-miR-129-5p	-0.02	-0.02	< 0.1	2009, 2011
DAB2IP	ENST00000408936.3	DAB2 interacting protein	1787	1	0	1	0	0	0	0	0	1	hsa-miR-129-5p	-0.02	-0.02	< 0.1	2007, 2009, 2011
ZNF608	ENST00000504926.1	zinc finger protein 608	22	1	0	1	0	0	0	0	0	1	hsa-miR-129-5p	-0.02	-0.02	< 0.1	2007, 2009, 2011
C17orf102	ENST00000357754.1	chromosome 17 open reading frame 102	5	1	0	1	0	0	0	0	0	0	hsa-miR-129-5p	-0.02	-0.02	< 0.1
SFMBT1	ENST00000394752.3	Scm-like with four mbt domains 1	116	1	0	1	0	1	0	0	1	3	hsa-miR-129-5p	-0.02	-0.03	< 0.1	2007
CSTF2T	ENST00000331173.4	cleavage stimulation factor, 3' pre-RNA, subunit 2, 64kDa, tau variant	3550	1	0	1	0	1	0	0	1	3	hsa-miR-129-5p	-0.02	-0.03	< 0.1	2009, 2011
NEURL1B	ENST00000369800.5	neuralized homolog 1B (Drosophila)	5	1	0	1	0	0	0	0	0	1	hsa-miR-129-5p	-0.02	-0.02	< 0.1	2011
EPHB1	ENST00000398015.3	EPH receptor B1	27	1	0	1	0	0	0	0	0	0	hsa-miR-129-5p	-0.02	-0.02	< 0.1	2007, 2009, 2011
TSPYL4	ENST00000420283.1	TSPY-like 4	5	1	0	1	0	1	0	0	1	1	hsa-miR-129-5p	-0.02	-0.03	< 0.1	2009, 2011
FOXP4	ENST00000373063.3	forkhead box P4	228	1	0	1	0	0	0	0	0	1	hsa-miR-129-5p	-0.02	-0.02	< 0.1	2007, 2009, 2011
JAKMIP3	ENST00000298622.4	Janus kinase and microtubule interacting protein 3	5	1	0	1	0	0	0	0	0	2	hsa-miR-129-5p	-0.02	-0.02	< 0.1
JPH4	ENST00000356300.4	junctophilin 4	5	1	0	0	1	1	0	0	1	0	hsa-miR-129-5p	-0.02	-0.02	< 0.1	2007, 2009, 2011
COL1A1	ENST00000225964.5	collagen, type I, alpha 1	73360	2	0	0	2	0	0	0	0	1	hsa-miR-129-5p	-0.02	-0.02	< 0.1	2011
ESR2	ENST00000557772.1	estrogen receptor 2 (ER beta)	5	1	0	1	0	0	0	0	0	2	hsa-miR-129-5p	-0.02	-0.02	< 0.1
EDNRA	ENST00000339690.5	endothelin receptor type A	35	1	0	1	0	0	0	0	0	1	hsa-miR-129-5p	-0.02	-0.02	< 0.1
LPGAT1	ENST00000366997.4	lysophosphatidylglycerol acyltransferase 1	135	1	0	0	1	1	0	0	1	4	hsa-miR-129-5p	-0.02	-0.02	< 0.1
SUMO2	ENST00000420826.2	small ubiquitin-like modifier 2	75	1	0	0	1	1	0	0	1	0	hsa-miR-129-5p	-0.02	-0.02	< 0.1
KIAA0087	ENST00000242109.3	KIAA0087	5	1	0	0	1	1	0	0	1	1	hsa-miR-129-5p	-0.02	-0.02	< 0.1
C10orf2	ENST00000370228.1	chromosome 10 open reading frame 2	17	1	0	1	0	0	0	0	0	1	hsa-miR-129-5p	-0.02	-0.02	ORF
SEC61A1	ENST00000243253.3	Sec61 alpha 1 subunit (S. cerevisiae)	2966	1	0	1	0	0	0	0	0	0	hsa-miR-129-5p	-0.02	-0.02	< 0.1	2009, 2011
SP4	ENST00000222584.3	Sp4 transcription factor	131	1	0	1	0	0	0	0	0	1	hsa-miR-129-5p	-0.02	-0.02	< 0.1	2007, 2011
KIAA0586	ENST00000423743.3	KIAA0586	95	1	0	0	1	2	0	0	2	4	hsa-miR-129-5p	-0.02	-0.03	< 0.1
RCOR1	ENST00000262241.6	REST corepressor 1	403	1	0	0	1	1	0	0	1	1	hsa-miR-129-5p	-0.02	-0.02	< 0.1	2009, 2011
STYX	ENST00000354586.4	serine/threonine/tyrosine interacting protein	250	1	0	1	0	1	0	0	1	1	hsa-miR-129-5p	-0.02	-0.08	< 0.1	2011
CDH2	ENST00000269141.3	cadherin 2, type 1, N-cadherin (neuronal)	1230	1	0	0	1	2	0	1	1	3	hsa-miR-129-5p	-0.02	-0.04	< 0.1	2007, 2009, 2011
GDF11	ENST00000257868.5	growth differentiation factor 11	847	1	0	1	0	2	0	1	1	5	hsa-miR-129-5p	-0.02	-0.05	< 0.1
SRP19	ENST00000282999.3	signal recognition particle 19kDa	243	1	0	0	1	0	0	0	0	0	hsa-miR-129-5p	-0.02	-0.02	ORF
SP8	ENST00000418710.2	Sp8 transcription factor	95	1	0	1	0	0	0	0	0	1	hsa-miR-129-5p	-0.02	-0.02	< 0.1	2007, 2009, 2011
CTC-432M15.3	ENST00000514667.1	Folliculin-interacting protein 1	38	1	0	0	1	1	0	0	1	2	hsa-miR-129-5p	-0.02	-0.02	< 0.1
ZNF292	ENST00000369577.3	zinc finger protein 292	230	1	0	0	1	2	1	0	1	1	hsa-miR-129-5p	-0.02	-0.06	< 0.1	2009
ANP32B	ENST00000339399.4	acidic (leucine-rich) nuclear phosphoprotein 32 family, member B	1003	1	0	0	1	1	0	0	1	0	hsa-miR-129-5p	-0.02	-0.02	< 0.1
ACTRT3	ENST00000330368.2	actin-related protein T3	244	1	0	0	1	2	0	0	2	1	hsa-miR-129-5p	-0.02	-0.03	< 0.1
TOB2	ENST00000327492.3	transducer of ERBB2, 2	71	1	0	0	1	1	0	0	1	3	hsa-miR-129-5p	-0.02	-0.02	< 0.1	2009, 2011
DERL2	ENST00000572834.1	derlin 2	261	1	0	0	1	1	0	0	1	0	hsa-miR-129-5p	-0.02	-0.02	< 0.1
SOCS2	ENST00000548537.1	suppressor of cytokine signaling 2	89	1	0	0	1	1	0	0	1	2	hsa-miR-129-5p	-0.02	-0.02	< 0.1	2007
DCX	ENST00000356915.2	doublecortin	5	1	0	0	1	0	0	0	0	2	hsa-miR-129-5p	-0.02	-0.02	< 0.1	2007, 2009, 2011
CHIC2	ENST00000263921.3	cysteine-rich hydrophobic domain 2	2509	1	0	0	1	0	0	0	0	1	hsa-miR-129-5p	-0.02	-0.02	< 0.1
ADO	ENST00000373783.1	2-aminoethanethiol (cysteamine) dioxygenase	686	1	0	1	0	1	0	0	1	3	hsa-miR-129-5p	-0.02	-0.03	< 0.1	2011
C7orf41	ENST00000324453.8	chromosome 7 open reading frame 41	235	1	0	0	1	1	0	0	1	1	hsa-miR-129-5p	-0.02	-0.02	< 0.1
TRAF3IP2	ENST00000368761.5	TRAF3 interacting protein 2	44	1	1	0	0	4	0	0	4	1	hsa-miR-129-5p	-0.02	-0.07	< 0.1
ARHGAP26	ENST00000378004.3	Rho GTPase activating protein 26	131	1	0	0	1	1	0	0	1	0	hsa-miR-129-5p	-0.02	-0.02	< 0.1	2011
CREBZF	ENST00000398294.2	CREB/ATF bZIP transcription factor	1115	1	0	1	0	0	0	0	0	4	hsa-miR-129-5p	-0.02	-0.02	< 0.1	2007, 2009, 2011
FUBP1	ENST00000370767.1	far upstream element (FUSE) binding protein 1	2021	1	0	1	0	1	0	1	0	2	hsa-miR-129-5p	-0.02	-0.04	0.14
VLDLR	ENST00000382100.3	very low density lipoprotein receptor	977	1	0	0	1	8	2	3	3	5	hsa-miR-129-5p	-0.02	-0.16	< 0.1
GPR160	ENST00000355897.5	G protein-coupled receptor 160	22	1	0	0	1	1	0	1	0	2	hsa-miR-129-5p	-0.01	-0.03	< 0.1
NAA15	ENST00000296543.5	N(alpha)-acetyltransferase 15, NatA auxiliary subunit	546	1	1	0	0	1	0	0	1	2	hsa-miR-129-5p	-0.01	-0.04	< 0.1
AHDC1	ENST00000247087.5	AT hook, DNA binding motif, containing 1	174	1	1	0	0	3	0	0	3	1	hsa-miR-129-5p	-0.01	-0.19	< 0.1	2011
FRS2	ENST00000550389.1	fibroblast growth factor receptor substrate 2	176	1	0	1	0	0	0	0	0	1	hsa-miR-129-5p	-0.01	-0.02	< 0.1	2009, 2011
SLC8A1	ENST00000406785.2	solute carrier family 8 (sodium/calcium exchanger), member 1	61	3	0	2	1	7	2	2	3	8	hsa-miR-129-5p	-0.01	-0.18	0.21
C6orf223	ENST00000439969.2	chromosome 6 open reading frame 223	17	1	0	1	0	0	0	0	0	1	hsa-miR-129-5p	-0.01	-0.02	< 0.1	2011
CAPZB	ENST00000375142.1	capping protein (actin filament) muscle Z-line, beta	545	1	0	0	1	2	0	0	2	2	hsa-miR-129-5p	-0.01	-0.04	< 0.1	2007
HNRNPR	ENST00000478691.1	heterogeneous nuclear ribonucleoprotein R	6629	2	1	0	1	2	1	1	0	0	hsa-miR-129-5p	-0.01	-0.09	< 0.1
TCF7L1	ENST00000282111.3	transcription factor 7-like 1 (T-cell specific, HMG-box)	577	1	0	0	1	0	0	0	0	0	hsa-miR-129-5p	-0.01	-0.01	< 0.1
CNIH4	ENST00000465271.1	cornichon family AMPA receptor auxiliary protein 4	1348	1	0	0	1	0	0	0	0	2	hsa-miR-129-5p	-0.01	-0.01	< 0.1
TAF11	ENST00000420584.2	TAF11 RNA polymerase II, TATA box binding protein (TBP)-associated factor, 28kDa	18	1	0	0	1	0	0	0	0	0	hsa-miR-129-5p	-0.01	-0.01	ORF
THRB	ENST00000396671.2	thyroid hormone receptor, beta	55	1	0	0	1	1	0	0	1	2	hsa-miR-129-5p	-0.01	-0.02	< 0.1	2011
GSK3B	ENST00000264235.8	glycogen synthase kinase 3 beta	498	2	0	2	0	0	0	0	0	0	hsa-miR-129-5p	-0.01	-0.04	0.14	2011
SNTB2	ENST00000336278.4	syntrophin, beta 2 (dystrophin-associated protein A1, 59kDa, basic component 2)	254	1	0	0	1	1	0	0	1	10	hsa-miR-129-5p	-0.01	-0.02	< 0.1
POLR3E	ENST00000299853.5	polymerase (RNA) III (DNA directed) polypeptide E (80kD)	1450	1	1	0	0	0	0	0	0	0	hsa-miR-129-5p	-0.01	-0.18	< 0.1
OLIG2	ENST00000382357.3	oligodendrocyte lineage transcription factor 2	15	1	0	1	0	0	0	0	0	0	hsa-miR-129-5p	-0.01	-0.02	< 0.1	2009, 2011
IGF2BP1	ENST00000290341.3	insulin-like growth factor 2 mRNA binding protein 1	460	2	0	0	2	0	0	0	0	0	hsa-miR-129-5p	-0.01	-0.02	< 0.1	2007, 2011
MARCH3	ENST00000308660.5	membrane-associated ring finger (C3HC4) 3, E3 ubiquitin protein ligase	77	2	1	1	0	0	0	0	0	1	hsa-miR-129-5p	-0.01	-0.05	< 0.1
GTDC1	ENST00000392869.2	glycosyltransferase-like domain containing 1	241	1	0	0	1	5	0	0	5	1	hsa-miR-129-5p	-0.01	-0.06	< 0.1	2007
JDP2	ENST00000435893.2	Jun dimerization protein 2	110	1	0	0	1	4	0	0	4	0	hsa-miR-129-5p	-0.01	-0.05	< 0.1	2007, 2009, 2011
TXNDC5	ENST00000539054.1	thioredoxin domain containing 5 (endoplasmic reticulum)	1190	1	0	0	1	1	0	1	0	0	hsa-miR-129-5p	-0.01	-0.03	< 0.1	2011
WDFY3	ENST00000322366.6	WD repeat and FYVE domain containing 3	596	1	0	1	0	1	0	0	1	1	hsa-miR-129-5p	-0.01	-0.03	< 0.1	2009, 2011
ARIH2	ENST00000356401.4	ariadne RBR E3 ubiquitin protein ligase 2	938	1	0	0	1	0	0	0	0	0	hsa-miR-129-5p	-0.01	-0.01	< 0.1
PTBP3	ENST00000374257.1	polypyrimidine tract binding protein 3	214	1	0	0	1	2	0	0	2	3	hsa-miR-129-5p	-0.01	-0.03	< 0.1	2011
SOX12	ENST00000342665.2	SRY (sex determining region Y)-box 12	6341	1	0	0	1	0	0	0	0	0	hsa-miR-129-5p	-0.01	-0.01	< 0.1	2011
ARNT	ENST00000358595.5	aryl hydrocarbon receptor nuclear translocator	574	1	0	1	0	0	0	0	0	1	hsa-miR-129-5p	-0.01	-0.03	< 0.1	2007, 2009, 2011
PPP2CA	ENST00000481195.1	protein phosphatase 2, catalytic subunit, alpha isozyme	11344	1	0	0	1	3	0	1	2	3	hsa-miR-129-5p	-0.01	-0.06	< 0.1
YBX1	ENST00000321358.7	Y box binding protein 1	4740	1	0	0	1	1	0	0	1	0	hsa-miR-129-5p	-0.01	-0.02	< 0.1	2007
RBMS2	ENST00000262031.5	RNA binding motif, single stranded interacting protein 2	451	2	0	1	1	1	0	0	1	1	hsa-miR-129-5p	-0.01	-0.04	< 0.1	2011
FAM208A	ENST00000493960.2	family with sequence similarity 208, member A	60	1	0	0	1	1	0	1	0	1	hsa-miR-129-5p	-0.01	-0.03	< 0.1
FUT8	ENST00000360689.5	fucosyltransferase 8 (alpha (1,6) fucosyltransferase)	64	1	0	0	1	0	0	0	0	0	hsa-miR-129-5p	-0.01	-0.01	< 0.1	2011
NUDT17	ENST00000334513.5	nudix (nucleoside diphosphate linked moiety X)-type motif 17	131	1	0	0	1	0	0	0	0	0	hsa-miR-129-5p	-0.01	-0.01	< 0.1
GRHL3	ENST00000361548.4	grainyhead-like 3 (Drosophila)	15	1	0	0	1	0	0	0	0	0	hsa-miR-129-5p	-0.01	-0.01	< 0.1	2009, 2011
STAT1	ENST00000540176.1	signal transducer and activator of transcription 1, 91kDa	326	1	0	0	1	0	0	0	0	1	hsa-miR-129-5p	-0.01	-0.01	< 0.1
ZNF646	ENST00000300850.5	zinc finger protein 646	5	1	0	0	1	0	0	0	0	0	hsa-miR-129-5p	-0.01	-0.01	< 0.1	2011
SCML4	ENST00000369022.2	sex comb on midleg-like 4 (Drosophila)	10	1	0	0	1	0	0	0	0	0	hsa-miR-129-5p	-0.01	-0.01	< 0.1	2009, 2011
NELFA	ENST00000382882.3	negative elongation factor complex member A	1025	1	0	0	1	0	0	0	0	0	hsa-miR-129-5p	-0.01	-0.01	< 0.1
SLIT3	ENST00000519560.1	slit homolog 3 (Drosophila)	13	1	0	0	1	0	0	0	0	3	hsa-miR-129-5p	-0.01	-0.01	< 0.1	2009
NSFL1C	ENST00000353088.2	NSFL1 (p97) cofactor (p47)	397	1	0	0	1	0	0	0	0	0	hsa-miR-129-5p	-0.01	-0.01	< 0.1	2009, 2011
RASA1	ENST00000456692.2	RAS p21 protein activator (GTPase activating protein) 1	1700	1	0	0	1	0	0	0	0	2	hsa-miR-129-5p	-0.01	-0.01	< 0.1
KCNK12	ENST00000327876.4	potassium channel, subfamily K, member 12	5	1	0	0	1	0	0	0	0	1	hsa-miR-129-5p	-0.01	-0.01	< 0.1
CASZ1	ENST00000377022.3	castor zinc finger 1	5	1	0	0	1	0	0	0	0	1	hsa-miR-129-5p	-0.01	-0.01	< 0.1	2009, 2011
MYLK	ENST00000360772.3	myosin light chain kinase	2964	1	0	0	1	0	0	0	0	1	hsa-miR-129-5p	-0.01	-0.01	< 0.1	2007
GLG1	ENST00000422840.2	golgi glycoprotein 1	2175	1	0	0	1	0	0	0	0	0	hsa-miR-129-5p	-0.01	-0.01	< 0.1	2011
ARRDC3	ENST00000265138.3	arrestin domain containing 3	1313	1*	0	0	0	1	0	0	1	0	hsa-miR-129-5p	-0.01	-0.01	< 0.1	2011
GRM4	ENST00000538487.2	glutamate receptor, metabotropic 4	5	1	0	0	1	0	0	0	0	0	hsa-miR-129-5p	-0.01	-0.01	< 0.1	2007, 2009, 2011
PCDH8	ENST00000377942.3	protocadherin 8	11	1	0	0	1	0	0	0	0	3	hsa-miR-129-5p	-0.01	-0.01	< 0.1	2007
YTHDC1	ENST00000344157.4	YTH domain containing 1	307	1	0	0	1	0	0	0	0	1	hsa-miR-129-5p	-0.01	-0.01	< 0.1
HDGF	ENST00000357325.5	hepatoma-derived growth factor	10112	1	0	0	1	0	0	0	0	0	hsa-miR-129-5p	-0.01	-0.01	< 0.1	2007, 2009, 2011
CACNA2D2	ENST00000423994.2	calcium channel, voltage-dependent, alpha 2/delta subunit 2	19	1	0	0	1	0	0	0	0	0	hsa-miR-129-5p	-0.01	-0.01	< 0.1	2007, 2009, 2011
CELSR1	ENST00000262738.3	cadherin, EGF LAG seven-pass G-type receptor 1	1359	1	0	0	1	0	0	0	0	0	hsa-miR-129-5p	-0.01	-0.01	< 0.1	2011
PTPLB	ENST00000383657.5	protein tyrosine phosphatase-like (proline instead of catalytic arginine), member b	1275	1	0	0	1	0	0	0	0	2	hsa-miR-129-5p	-0.01	-0.01	< 0.1
MAFG	ENST00000357736.4	v-maf avian musculoaponeurotic fibrosarcoma oncogene homolog G	5	1	0	0	1	0	0	0	0	0	hsa-miR-129-5p	-0.01	-0.01	< 0.1	2009, 2011
BANP	ENST00000393208.2	BTG3 associated nuclear protein	62	1	0	0	1	0	0	0	0	0	hsa-miR-129-5p	-0.01	-0.01	< 0.1	2007, 2009, 2011
RP11-1055B8.7	ENST00000307745.7	BAH and coiled-coil domain-containing protein 1	247	1	0	0	1	0	0	0	0	0	hsa-miR-129-5p	-0.01	-0.01	< 0.1	2011
BAI3	ENST00000370598.1	brain-specific angiogenesis inhibitor 3	5	1	0	0	1	0	0	0	0	0	hsa-miR-129-5p	-0.01	-0.01	< 0.1
BAZ2A	ENST00000379441.3	bromodomain adjacent to zinc finger domain, 2A	48	1	0	0	1	0	0	0	0	1	hsa-miR-129-5p	-0.01	-0.01	< 0.1	2007, 2011
UBE2O	ENST00000319380.7	ubiquitin-conjugating enzyme E2O	239	1	0	0	1	0	0	0	0	0	hsa-miR-129-5p	-0.01	-0.01	< 0.1	2011
EIF3A	ENST00000369144.3	eukaryotic translation initiation factor 3, subunit A	638	1	0	0	1	0	0	0	0	1	hsa-miR-129-5p	-0.01	-0.01	< 0.1
PAN3	ENST00000282391.5	PAN3 poly(A) specific ribonuclease subunit homolog (S. cerevisiae)	361	1	0	0	1	0	0	0	0	0	hsa-miR-129-5p	-0.01	-0.01	< 0.1	2007
ZBTB18	ENST00000358704.4	zinc finger and BTB domain containing 18	935	1	0	0	1	0	0	0	0	0	hsa-miR-129-5p	-0.01	-0.01	< 0.1	2009, 2011
PCNP	ENST00000296024.5	PEST proteolytic signal containing nuclear protein	944	1	0	0	1	0	0	0	0	2	hsa-miR-129-5p	-0.01	-0.01	< 0.1
ATG14	ENST00000247178.5	autophagy related 14	25	1	1	0	0	2	0	0	2	1	hsa-miR-129-5p	-0.01	-0.05	< 0.1	2011
YWHAQ	ENST00000381844.4	tyrosine 3-monooxygenase/tryptophan 5-monooxygenase activation protein, theta polypeptide	473	1	0	0	1	0	0	0	0	0	hsa-miR-129-5p	-0.01	-0.01	< 0.1	2007
NPTX1	ENST00000306773.4	neuronal pentraxin I	1876	1	0	0	1	0	0	0	0	0	hsa-miR-129-5p	-0.01	-0.01	< 0.1	2011
IGFBP4	ENST00000269593.4	insulin-like growth factor binding protein 4	4053	1	0	0	1	1	0	0	1	1	hsa-miR-129-5p	-0.01	-0.02	< 0.1
CAST	ENST00000395812.2	calpastatin	4674	1	0	0	1	1	0	1	0	1	hsa-miR-129-5p	-0.01	-0.03	< 0.1
KDSR	ENST00000406396.3	3-ketodihydrosphingosine reductase	322	1	0	0	1	2	0	0	2	2	hsa-miR-129-5p	-0.01	-0.03	< 0.1	2009, 2011
USP15	ENST00000353364.3	ubiquitin specific peptidase 15	286	1	0	1	0	2	0	0	2	3	hsa-miR-129-5p	-0.01	-0.14	< 0.1	2009, 2011
PITPNA	ENST00000313486.7	phosphatidylinositol transfer protein, alpha	366	1	0	1	0	0	0	0	0	0	hsa-miR-129-5p	-0.01	-0.02	< 0.1	2007, 2009, 2011
STK40	ENST00000359297.2	serine/threonine kinase 40	214	1	0	0	1	0	0	0	0	0	hsa-miR-129-5p	-0.01	-0.01	< 0.1	2007, 2009, 2011
RPIA	ENST00000283646.4	ribose 5-phosphate isomerase A	415	1	0	0	1	0	0	0	0	0	hsa-miR-129-5p	-0.01	-0.01	< 0.1	2007, 2009, 2011
UBA6	ENST00000322244.5	ubiquitin-like modifier activating enzyme 6	169	1	0	1	0	1	0	0	1	5	hsa-miR-129-5p	-0.01	-0.03	< 0.1	2009, 2011
PPIL6	ENST00000521072.2	peptidylprolyl isomerase (cyclophilin)-like 6	58	1	0	1	0	2	0	0	2	0	hsa-miR-129-5p	-0.01	-0.06	< 0.1
PPP2R2D	ENST00000422256.2	protein phosphatase 2, regulatory subunit B, delta	169	1	0	0	1	0	0	0	0	1	hsa-miR-129-5p	-0.01	-0.01	< 0.1
ANAPC16	ENST00000299381.4	anaphase promoting complex subunit 16	986	1	0	1	0	3	0	0	3	3	hsa-miR-129-5p	-0.01	-0.06	< 0.1
SESTD1	ENST00000428443.3	SEC14 and spectrin domains 1	478	1	1	0	0	2	1	1	0	4	hsa-miR-129-5p	-0.01	-0.08	< 0.1	2011
GRK5	ENST00000392870.2	G protein-coupled receptor kinase 5	337	1	0	0	1	0	0	0	0	0	hsa-miR-129-5p	-0.01	-0.01	< 0.1
PRPF40A	ENST00000410080.1	PRP40 pre-mRNA processing factor 40 homolog A (S. cerevisiae)	459	1	0	0	1	0	0	0	0	1	hsa-miR-129-5p	-0.01	-0.01	< 0.1	2009, 2011
FAM179A	ENST00000379558.4	family with sequence similarity 179, member A	21	1	0	1	0	1	0	0	1	5	hsa-miR-129-5p	-0.01	-0.03	< 0.1
HIC2	ENST00000407464.2	hypermethylated in cancer 2	28	2	1	0	1	0	0	0	0	2	hsa-miR-129-5p	-0.01	-0.04	< 0.1	2007, 2009, 2011
DMD	ENST00000378677.2	dystrophin	211	1	0	0	1	3	0	0	3	2	hsa-miR-129-5p	-0.01	-0.04	< 0.1	2011
TTC28	ENST00000397906.2	tetratricopeptide repeat domain 28	227	1	1	0	0	0	0	0	0	3	hsa-miR-129-5p	-0.01	-0.03	< 0.1	2011
NACC2	ENST00000371753.1	NACC family member 2, BEN and BTB (POZ) domain containing	172	1	0	0	1	0	0	0	0	1	hsa-miR-129-5p	-0.01	-0.01	< 0.1	2011
SPATS2	ENST00000553127.1	spermatogenesis associated, serine-rich 2	779	1	0	0	1	2	0	0	2	5	hsa-miR-129-5p	-0.01	-0.03	< 0.1
SATB1	ENST00000338745.6	SATB homeobox 1	312	1	1	0	0	0	0	0	0	3	hsa-miR-129-5p	-0.01	-0.03	< 0.1
USP9X	ENST00000324545.8	ubiquitin specific peptidase 9, X-linked	2433	1	0	1	0	1	0	0	1	1	hsa-miR-129-5p	-0.01	-0.04	< 0.1
PTPN1	ENST00000371621.3	protein tyrosine phosphatase, non-receptor type 1	142	1	0	0	1	0	0	0	0	2	hsa-miR-129-5p	-0.01	-0.01	< 0.1
ASS1	ENST00000352480.5	argininosuccinate synthase 1	829	1	0	1	0	0	0	0	0	0	hsa-miR-129-5p	-0.01	-0.06	< 0.1
PLXNA4	ENST00000321063.4	plexin A4	9	1	0	0	1	0	0	0	0	2	hsa-miR-129-5p	-0.01	-0.01	< 0.1	2009, 2011
CCDC93	ENST00000376300.2	coiled-coil domain containing 93	395	1	0	1	0	0	0	0	0	0	hsa-miR-129-5p	-0.01	-0.02	< 0.1
GATAD2A	ENST00000360315.3	GATA zinc finger domain containing 2A	986	1	0	0	1	0	0	0	0	1	hsa-miR-129-5p	-0.01	-0.01	< 0.1	2011
SAMD4B	ENST00000314471.6	sterile alpha motif domain containing 4B	46	1	0	0	1	1	0	0	1	0	hsa-miR-129-5p	-0.01	-0.05	< 0.1
FNDC3B	ENST00000336824.4	fibronectin type III domain containing 3B	509	1	0	0	1	0	0	0	0	1	hsa-miR-129-5p	-0.01	-0.01	< 0.1	2007, 2009, 2011
DDX3X	ENST00000399959.2	DEAD (Asp-Glu-Ala-Asp) box helicase 3, X-linked	965	1	0	1	0	0	0	0	0	2	hsa-miR-129-5p	-0.01	-0.02	< 0.1	2007, 2009, 2011
USP46	ENST00000441222.3	ubiquitin specific peptidase 46	180	1	1	0	0	0	0	0	0	0	hsa-miR-129-5p	0	-0.03	< 0.1	2011
NUP50	ENST00000347635.4	nucleoporin 50kDa	57	2	1	0	1	1	0	0	1	0	hsa-miR-129-5p	0	-0.05	< 0.1	2011
PSD3	ENST00000327040.8	pleckstrin and Sec7 domain containing 3	133	1	0	1	0	1	1	0	0	1	hsa-miR-129-5p	0	-0.05	< 0.1	2009, 2011
PKNOX1	ENST00000291547.5	PBX/knotted 1 homeobox 1	297	1	1	0	0	0	0	0	0	0	hsa-miR-129-5p	0	-0.13	< 0.1	2009, 2011
XPR1	ENST00000367590.4	xenotropic and polytropic retrovirus receptor 1	544	1	0	1	0	3	0	0	3	6	hsa-miR-129-5p	0	-0.05	< 0.1	2011
SULF2	ENST00000359930.4	sulfatase 2	103	1	1	0	0	0	0	0	0	2	hsa-miR-129-5p	0	-0.04	< 0.1
YWHAB	ENST00000353703.4	tyrosine 3-monooxygenase/tryptophan 5-monooxygenase activation protein, beta polypeptide	272	1	1	0	0	6	0	0	6	1	hsa-miR-129-5p	0	-0.21	< 0.1	2009, 2011
TENM4	ENST00000278550.7	teneurin transmembrane protein 4	34	1	0	0	1	1	0	0	1	4	hsa-miR-129-5p	0	-0.02	< 0.1	2009, 2011
LENG1	ENST00000222224.3	leukocyte receptor cluster (LRC) member 1	14	1	0	0	1	0	0	0	0	0	hsa-miR-129-5p	0	-0.01	< 0.1
GLUL	ENST00000331872.6	glutamate-ammonia ligase	1073	1	0	0	1	8	0	1	7	1	hsa-miR-129-5p	0	-0.1	< 0.1	2009, 2011
ATP10A	ENST00000356865.6	ATPase, class V, type 10A	16	1	0	0	1	0	0	0	0	0	hsa-miR-129-5p	0	-0.01	< 0.1	2011
KMT2C	ENST00000262189.6	lysine (K)-specific methyltransferase 2C	417	1	0	1	0	0	0	0	0	1	hsa-miR-129-5p	0	-0.02	< 0.1	2007, 2011
CENPP	ENST00000375587.3	centromere protein P	85	1	0	1	0	1	1	0	0	4	hsa-miR-129-5p	0	-0.05	< 0.1
TMBIM6	ENST00000423828.1	transmembrane BAX inhibitor motif containing 6	4043	1	0	0	1	0	0	0	0	0	hsa-miR-129-5p	0	-0.01	< 0.1	2011
TXNL1	ENST00000217515.6	thioredoxin-like 1	1779	1	1	0	0	2	0	0	2	1	hsa-miR-129-5p	0	-0.14	< 0.1
NDUFB9	ENST00000276689.3	NADH dehydrogenase (ubiquinone) 1 beta subcomplex, 9, 22kDa	225	3	0	2	1	0	0	0	0	1	hsa-miR-129-5p	0	-0.14	0.14
RPGRIP1L	ENST00000262135.4	RPGRIP1-like	55	1	0	1	0	0	0	0	0	2	hsa-miR-129-5p	0	-0.02	< 0.1	2009, 2011
IAH1	ENST00000470914.1	isoamyl acetate-hydrolyzing esterase 1 homolog (S. cerevisiae)	553	1	1	0	0	0	0	0	0	0	hsa-miR-129-5p	0	-0.29	< 0.1
HNF4A	ENST00000316099.4	hepatocyte nuclear factor 4, alpha	915	1	0	0	1	1	0	0	1	0	hsa-miR-129-5p	0	-0.02	< 0.1
ACP1	ENST00000272067.6	acid phosphatase 1, soluble	499	1	0	1	0	0	0	0	0	1	hsa-miR-129-5p	0	-0.13	< 0.1
SIK2	ENST00000304987.3	salt-inducible kinase 2	378	1	0	1	0	2	0	0	2	1	hsa-miR-129-5p	0	-0.04	< 0.1
FAM168A	ENST00000064778.4	family with sequence similarity 168, member A	68	1	0	0	1	0	0	0	0	2	hsa-miR-129-5p	0	-0.01	< 0.1
MSH6	ENST00000234420.5	mutS homolog 6	94	1	0	0	1	1	0	0	1	1	hsa-miR-129-5p	0	-0.02	< 0.1
SYT7	ENST00000263846.4	synaptotagmin VII	192	1	0	0	1	0	0	0	0	1	hsa-miR-129-5p	0	-0.01	< 0.1	2009, 2011
SPRYD4	ENST00000338146.5	SPRY domain containing 4	1999	1	0	1	0	0	0	0	0	0	hsa-miR-129-5p	0	-0.06	< 0.1
PHKG2	ENST00000563588.1	phosphorylase kinase, gamma 2 (testis)	283	1	1	0	0	0	0	0	0	1	hsa-miR-129-5p	0	-0.03	< 0.1
KCMF1	ENST00000409785.4	potassium channel modulatory factor 1	1285	1	0	0	1	3	0	0	3	2	hsa-miR-129-5p	0	-0.04	< 0.1	2009, 2011
SURF2	ENST00000371964.4	surfeit 2	290	1	1	0	0	0	0	0	0	2	hsa-miR-129-5p	0	-0.21	< 0.1
VIL1	ENST00000248444.5	villin 1	390	2	1	0	1	0	0	0	0	2	hsa-miR-129-5p	0	-0.06	< 0.1
OBFC1	ENST00000224950.3	oligonucleotide/oligosaccharide-binding fold containing 1	184	1	0	1	0	0	0	0	0	2	hsa-miR-129-5p	0	-0.04	< 0.1	2011
FAM105A	ENST00000274217.3	family with sequence similarity 105, member A	2613	1	0	1	0	0	0	0	0	0	hsa-miR-129-5p	0	-0.02	< 0.1	2011
FOCAD	ENST00000380249.1	focadhesin	347	1	1	0	0	1	0	0	1	0	hsa-miR-129-5p	0	-0.04	< 0.1
CADM1	ENST00000452722.3	cell adhesion molecule 1	676	2	0	1	1	3	0	0	3	5	hsa-miR-129-5p	0	-0.07	< 0.1	2011
OCIAD2	ENST00000273860.4	OCIA domain containing 2	344	1	0	1	0	2	0	1	1	2	hsa-miR-129-5p	0	-0.05	< 0.1
SETD9	ENST00000285947.2	SET domain containing 9	45	1	0	0	1	0	0	0	0	3	hsa-miR-129-5p	0	-0.01	< 0.1
PPIL2	ENST00000406385.1	peptidylprolyl isomerase (cyclophilin)-like 2	1911	1	0	1	0	2	0	0	2	2	hsa-miR-129-5p	0	-0.1	< 0.1
ATG7	ENST00000354449.3	autophagy related 7	1467	4	0	0	4	1	0	1	0	2	hsa-miR-129-5p	0	-0.06	< 0.1	2011
SF3B3	ENST00000302516.5	splicing factor 3b, subunit 3, 130kDa	2541	1	0	0	1	3	0	0	3	5	hsa-miR-129-5p	0	-0.04	< 0.1	2011
INHBC	ENST00000309668.2	inhibin, beta C	5	1	1	0	0	1	0	1	0	0	hsa-miR-129-5p	0	-0.26	< 0.1
EIF4E	ENST00000450253.2	eukaryotic translation initiation factor 4E	876	1	1	0	0	4	1	0	3	5	hsa-miR-129-5p	0	-0.09	< 0.1
FNDC5	ENST00000496770.1	fibronectin type III domain containing 5	5	1	1	0	0	1	0	1	0	1	hsa-miR-129-5p	0	-0.2	< 0.1	2007, 2009, 2011
TIMM22	ENST00000327158.4	translocase of inner mitochondrial membrane 22 homolog (yeast)	290	1	0	0	1	0	0	0	0	1	hsa-miR-129-5p	0	-0.01	< 0.1
PF4	ENST00000296029.3	platelet factor 4	11	1	0	1	0	1	0	1	0	0	hsa-miR-129-5p	0	-0.33	0.14
C12orf29	ENST00000356891.3	chromosome 12 open reading frame 29	1322	1	0	0	1	1	0	0	1	1	hsa-miR-129-5p	0	-0.02	< 0.1
NUP35	ENST00000295119.4	nucleoporin 35kDa	210	1	0	0	1	0	0	0	0	0	hsa-miR-129-5p	0	-0.01	< 0.1
PPIC	ENST00000306442.4	peptidylprolyl isomerase C (cyclophilin C)	1030	1	0	1	0	0	0	0	0	1	hsa-miR-129-5p	0	-0.02	< 0.1
RNF24	ENST00000336095.6	ring finger protein 24	448	1	0	0	1	1	0	0	1	3	hsa-miR-129-5p	0	-0.02	< 0.1
PDHB	ENST00000474765.1	pyruvate dehydrogenase (lipoamide) beta	1549	1	0	1	0	4	0	1	3	3	hsa-miR-129-5p	0	-0.12	< 0.1
OMD	ENST00000375550.4	osteomodulin	5	3	0	1	2	0	0	0	0	0	hsa-miR-129-5p	0	-0.07	< 0.1
TNMD	ENST00000373031.4	tenomodulin	5	1	0	1	0	0	0	0	0	0	hsa-miR-129-5p	0	-0.04	< 0.1
CBX2	ENST00000310942.4	chromobox homolog 2	1816	1	0	0	1	0	0	0	0	2	hsa-miR-129-5p	0	-0.01	< 0.1
CNTNAP5	ENST00000431078.1	contactin associated protein-like 5	5	1	1	0	0	0	0	0	0	3	hsa-miR-129-5p	0	-0.03	< 0.1
BIN3	ENST00000276416.6	bridging integrator 3	364	1	0	0	1	0	0	0	0	0	hsa-miR-129-5p	0	-0.01	< 0.1
TMEM97	ENST00000226230.6	transmembrane protein 97	10226	1	0	0	1	0	0	0	0	1	hsa-miR-129-5p	0	-0.02	< 0.1	2009, 2011
ANGEL2	ENST00000535388.1	angel homolog 2 (Drosophila)	218	1	0	0	1	1	0	0	1	2	hsa-miR-129-5p	0	-0.02	< 0.1
CACNA1B	ENST00000277551.2	calcium channel, voltage-dependent, N type, alpha 1B subunit	5	1	1	0	0	0	0	0	0	1	hsa-miR-129-5p	0	-0.06	< 0.1	2011
PPL	ENST00000345988.2	periplakin	849	1	1	0	0	0	0	0	0	0	hsa-miR-129-5p	0	-0.03	< 0.1
SLC2A4RG	ENST00000266077.2	SLC2A4 regulator	2555	1	0	1	0	0	0	0	0	1	hsa-miR-129-5p	0	-0.06	< 0.1
SLC16A3	ENST00000581287.1	solute carrier family 16 (monocarboxylate transporter), member 3	16333	1	0	1	0	0	0	0	0	1	hsa-miR-129-5p	0	-0.02	< 0.1
SHC3	ENST00000375835.4	SHC (Src homology 2 domain containing) transforming protein 3	18	1	0	1	0	1	0	0	1	2	hsa-miR-129-5p	0	-0.03	< 0.1	2011
LRRC40	ENST00000370952.3	leucine rich repeat containing 40	88	2	2	0	0	7	2	1	4	10	hsa-miR-129-5p	0	-0.18	< 0.1
SNX11	ENST00000393405.2	sorting nexin 11	20	1	0	0	1	0	0	0	0	1	hsa-miR-129-5p	0	-0.01	< 0.1
ESRP2	ENST00000565858.1	epithelial splicing regulatory protein 2	320	1	0	0	1	0	0	0	0	2	hsa-miR-129-5p	0	-0.01	< 0.1	2011
CSMD1	ENST00000400186.3	CUB and Sushi multiple domains 1	5	1	0	0	1	0	0	0	0	1	hsa-miR-129-5p	0	-0.01	< 0.1	2009, 2011
CACNA1A	ENST00000573710.2	calcium channel, voltage-dependent, P/Q type, alpha 1A subunit	5	1	0	0	1	0	0	0	0	1	hsa-miR-129-5p	0	-0.01	< 0.1	2011
DHX30	ENST00000446256.2	DEAH (Asp-Glu-Ala-His) box helicase 30	252	1	0	0	1	0	0	0	0	0	hsa-miR-129-5p	0	-0.01	< 0.1
SSTR2	ENST00000315332.2	somatostatin receptor 2	21	1	1	0	0	4	0	0	4	7	hsa-miR-129-5p	0	-0.07	< 0.1	2011
